# Supplementary material for: EDF1 accelerates ganglioside GD3 accumulation to boost CD52-mediated CD8+ T cell dysfunction in neuroblastoma
Source: J Exp Clin Cancer Res. 2025 Feb 4;44:36. doi: 10.1186/s13046-025-03307-9 (PMC11792593; doi:10.1186/s13046-025-03307-9)
Supplement: Supplementary file 1 — Supplementary Material 1. [file 13046_2025_3307_MOESM1_ESM.xlsx]

## Sheet: MNB clinical information
Table S1 Detailed clinical characteristics of 89 surgically resected MNB tumors
ID	Stage	Risk	Death	Chemotherapy(before surgery)	Chemotherapy(After surgery)	Radiotherapy(After surgery)	OS	3 Cluster-NB89 NMF
NB030	III/Ⅳ	High	Y	N	Y	Y	30	Cluster1
NB051	III/Ⅳ	High	Y	N	Y	N	NA	Cluster1
NB006	I/II	Low	N	N	N	N	NA	Cluster1
NB018	I/II	Low	N	N	N	N	NA	Cluster1
NB019	I/II	Low	N	N	N	N	NA	Cluster1
NB038	I/II	Low	N	N	N	N	NA	Cluster1
NB041	I/II	Low	N	N	N	N	NA	Cluster1
NB042	I/II	Low	N	N	N	N	NA	Cluster1
NB044	I/II	Low	N	N	N	N	NA	Cluster1
NB053	I/II	Low	N	N	N	N	NA	Cluster1
NB059	I/II	Low	N	N	N	N	NA	Cluster1
NB062	I/II	Low	N	N	N	N	NA	Cluster1
NB2-14	I/II	Low	N	N	N	N	NA	Cluster1
NB014	I/II	Low	N	Y	N	N	NA	Cluster1
NB2-09	I/II	Low	N	Y	N	N	NA	Cluster1
NB4-09	I/II	Low	N	N	N	N	NA	Cluster1
NB007	I/II	Low	N	N	Y	N	NA	Cluster1
NB060	I/II	Low	N	N	Y	N	NA	Cluster1
NB4-15	I/II	Low	N	N	Y	N	NA	Cluster1
NB4-14	I/II	Low	N	Y	Y	N	NA	Cluster1
NB015	III/Ⅳ	High	N	N	N	N	NA	Cluster1
NB056	III/Ⅳ	High	N	N	N	N	NA	Cluster1
NB021	III/Ⅳ	Low	N	N	N	N	NA	Cluster1
NB040	III/Ⅳ	Medium	N	N	N	N	NA	Cluster1
NB045	III/Ⅳ	Medium	N	N	N	N	NA	Cluster1
NB3-07	III/Ⅳ	Medium	N	N	N	N	NA	Cluster1
NB017	III/Ⅳ	High	N	N	Y	N	NA	Cluster1
NB061	III/Ⅳ	High	N	N	Y	N	NA	Cluster1
NB3-05	III/Ⅳ	Low	N	N	Y	N	NA	Cluster1
NB002	III/Ⅳ	Medium	N	N	Y	Y	NA	Cluster1
NB043	III/Ⅳ	Medium	N	N	Y	N	NA	Cluster1
NB054	III/Ⅳ	Medium	N	N	Y	Y	NA	Cluster1
NB4-04	III/Ⅳ	High	N	Y	Y	N	NA	Cluster1
NB4-11	III/Ⅳ	Low	N	Y	Y	N	NA	Cluster1
NB4-02	III/Ⅳ	Medium	N	Y	Y	N	NA	Cluster1
NB2-01	III/Ⅳ	High	N	Y	Y	N	NA	Cluster1
NB2-02	III/Ⅳ	High	N	Y	Y	N	NA	Cluster1
NB2-03	III/Ⅳ	High	N	Y	Y	N	NA	Cluster1
NB008	Ganglion	NA	N	N	N	N	NA	Cluster2
NB010	Ganglion	NA	N	N	N	N	NA	Cluster2
NB009	Ganglion	NA	N	N	N	N	NA	Cluster2
NB046	I/II	Low	N	N	Y	N	NA	Cluster2
NB028	I/II	Low	N	N	Y	N	NA	Cluster2
NB057	I/II	Medium	N	N	Y	N	NA	Cluster2
NB004	I/II	Medium	N	N	Y	N	NA	Cluster2
NB012	I/II	Low	N	N	N	N	NA	Cluster2
NB2-06	I/II	Low	N	N	N	N	NA	Cluster2
NB2-12	I/II	Low	N	N	N	N	NA	Cluster2
NB3-03	I/II	Low	N	N	N	N	NA	Cluster2
NB3-04	I/II	Low	N	N	N	N	NA	Cluster2
NB4-10	I/II	Low	N	N	N	N	NA	Cluster2
NB2-08	I/II	Low	N	N	N	N	NA	Cluster2
NB013	III/Ⅳ	Medium	N	N	N	N	NA	Cluster2
NB2-04	III/Ⅳ	Medium	N	N	N	N	NA	Cluster2
NB016	III/Ⅳ	Medium	N	N	N	N	NA	Cluster2
NB4-08	III/Ⅳ	High	N	N	NA	N	NA	Cluster2
NB2-11	III/Ⅳ	Medium	N	N	NA	N	NA	Cluster2
NB2-13	III/Ⅳ	Medium	N	N	NA	N	NA	Cluster2
NB3-01	III/Ⅳ	High	N	Y	Y	Y	NA	Cluster2
NB011	III/Ⅳ	High	N	N	Y	N	NA	Cluster2
NB050	III/Ⅳ	High	N	N	Y	N	NA	Cluster2
NB3-08	III/Ⅳ	High	N	Y	Y	N	NA	Cluster2
NB4-13	III/Ⅳ	High	N	Y	Y	N	NA	Cluster2
NB049	III/Ⅳ	High	N	Y	Y	Y	NA	Cluster2
NB052	III/Ⅳ	High	N	Y	Y	Y	NA	Cluster2
NB063	III/Ⅳ	High	N	Y	Y	N	NA	Cluster2
NB2-10	III/Ⅳ	High	N	Y	Y	N	NA	Cluster2
NB4-05	III/Ⅳ	Medium	N	N	Y	N	NA	Cluster2
NB4-06	III/Ⅳ	Medium	N	N	Y	N	NA	Cluster2
NB005	III/Ⅳ	Medium	N	N	Y	N	NA	Cluster2
NB047	III/Ⅳ	Medium	N	N	Y	N	NA	Cluster2
NB048	III/Ⅳ	Medium	N	N	Y	N	NA	Cluster2
NB4-12	III/Ⅳ	Medium	N	N	Y	N	NA	Cluster2
NB032	Ganglion	NA	N	N	N	N	NA	Cluster3
NB027	Ganglion	NA	N	N	N	N	NA	Cluster3
NB022	Ganglion	NA	N	N	N	N	NA	Cluster3
NB023	Ganglion	NA	N	N	Y	N	NA	Cluster3
NB024	I/II	Low	N	N	N	N	NA	Cluster3
NB039	I/II	Low	N	N	N	N	NA	Cluster3
NB067	I/II	Low	N	N	N	N	NA	Cluster3
NB031	I/II	Medium	N	N	Y	N	NA	Cluster3
NB037	III/Ⅳ	High	N	N	Y	Y	NA	Cluster3
NB001	III/Ⅳ	High	N	N	Y	Y	NA	Cluster3
NB026	III/Ⅳ	High	N	Y	Y	N	NA	Cluster3
NB035	III/Ⅳ	High	N	N	Y	N	NA	Cluster3
NB058	III/Ⅳ	Medium	N	N	Y	N	NA	Cluster3
NB029	III/Ⅳ	High	Y	Y	Y	N	10	Cluster3
NB003	III/Ⅳ	High	Y	N	Y	Y	35	Cluster3
NB025	III/Ⅳ	High	Y	N	Y	N	11	Cluster3
