# Supplementary material for: EDF1 accelerates ganglioside GD3 accumulation to boost CD52-mediated CD8+ T cell dysfunction in neuroblastoma
Source: J Exp Clin Cancer Res. 2025 Feb 4;44:36. doi: 10.1186/s13046-025-03307-9 (PMC11792593; doi:10.1186/s13046-025-03307-9)
Supplement: Supplementary file 3 — Supplementary Material 3. [file 13046_2025_3307_MOESM3_ESM.xlsx]

## Sheet: Reagents and antibodies
Table S3 Reagents and antibodies
Name	Catalogue	Corporation
ABScript Neo RT Master Mix for qPCR with gDNA Remover	#RK20433	Abclonal (Wuhan, China)
Dako,DAB and DAB plus Chromogen Solution	#K5007	Agilent Technologies (Glostrup, Denmark)
Antifade Mounting Medium with DAPI	#P0131	Beyotime (Nanjing, China).
CFSE Cell Division Tracker Kit	# 423801	Biolegend (Shanghai, China)
C16 Lactosylceramide (d18:1/16:0)	# 4201-62-1	Cayman chemical (Michigan, USA )
SimpleChIP® Plus Enzymatic Chromatin IP Kit (Magnetic Beads)	#9005	Cell Signaling Technology (Beverly, USA)
SimpleChIP® Universal qPCR Master Mix	#88989	Cell Signaling Technology (Beverly, USA)
Rabbit (DA1E) mAb IgG XP® Isotype Control (Sepharose® Bead Conjugate)	#3900	Cell Signaling Technology (Beverly, USA)
Mouse IgG (Sepharose® Bead Conjugate)	#3420	Cell Signaling Technology (Beverly, USA)
RNA-Quick Purification Kit	#ES-RN001	ES Science (Shanghai, China)
Cell Counting Kit-8	#IV08-1000T	Invigentech (California, USA)
Lipofectamine™ 3000	#L3000015	Invitrogen (Carlsbad, California, USA).
C23 Lactosylceramides, bovine buttermilk	#1507	Matreya LLC (Michigan, USA)
5-Aza-2'-deoxycytidine (5-aza-dC)	#HY-A0004	MedChemExpress (New Jersey, USA)
Bay11-7082	#HY-13453	MedChemExpress (New Jersey, USA)
CD52 Protein, Human (HEK293, Fc)	#HY-P75399	MedChemExpress (New Jersey, USA)
Ganglioside GD3 disodium salt	#62010-37-1	Nifdc (Beijing, China)
Recombinant Human IL-2	#200-02	Peprotech (London, UK)
Annexin V-AF647/PI apoptosis kit	#100-102	Songshubio (Shanghai, China)
EasySep™ Human CD8 Positive Selection Kit II	#17853c	StemCell (Vancouver, Canada)
ImmunoCult™-XF T Cell Expansion Medium	#10981	StemCell (Vancouver, Canada)
ImmunoCult™ Human CD3/CD28/CD2 T Cell Activator	#10970	StemCell (Vancouver, Canada)
NE-PER Nuclear and Cytoplasmic Extraction Reagents Kit	#78833	ThermoFisher Scientific (Dublin, Ireland)
Reactive Oxygen Species Assay Kit	#C1300-1	Applygen, Beijing, China
Anti-Ganglioside GD3 antibody [R24]	#ab11779	Abcam (Cambridge, UK)
APC anti-human CD52 Antibody	# 316007	Biolegend (Shanghai, China)
Anti-mouse IgG (H+L), F(ab')2 Fragment (Alexa Fluor® 555 Conjugate)	#4409	Cell Signaling Technology (Beverly, USA)
Anti-rat IgG (H+L), (Alexa Fluor® 488 Conjugate)	#4416	Cell Signaling Technology (Beverly, USA)
Ki-67 (D3B5) Rabbit mAb (IHC Formulated)	#12202	Cell Signaling Technology (Beverly, USA)
NF-κB p65 (D14E12) XP® Rabbit mAb	#8242	Cell Signaling Technology (Beverly, USA)
CD8a Monoclonal antibody	#66868-1-Ig	Proteintech (Wuhan, China)
EDF1 Polyclonal antibody	#12419-1-AP	Proteintech (Wuhan, China)
Anti-COX2 / Cyclooxygenase 2 antibody	# ab52237	Abcam (Cambridge, UK)
Beta Actin Monoclonal antibody	#66009-1-Ig	Proteintech (Wuhan, China)
Histone-H3 Polyclonal antibody	#17168-1-AP	Proteintech (Wuhan, China)
GD3 Synthase Antibody (B-11)	#sc-390123	Santa Cruz Biotechnology (California, USA)
CD52 Antibody (HI186)	#sc-51560	Santa Cruz Biotechnology (California, USA)
