# Supplementary material for: EDF1 accelerates ganglioside GD3 accumulation to boost CD52-mediated CD8+ T cell dysfunction in neuroblastoma
Source: J Exp Clin Cancer Res. 2025 Feb 4;44:36. doi: 10.1186/s13046-025-03307-9 (PMC11792593; doi:10.1186/s13046-025-03307-9)
Supplement: Supplementary file 4 — Supplementary Material 4. [file 13046_2025_3307_MOESM4_ESM.xlsx]

## Sheet: Sequences for ShRNAs siRNAs 
Table S4 The sequences for knocking-down targeted genes
Target genes	Sequences for ShRNAs /SiRNAs
EDF1	SiEDF1#1: GGGCCATACCCAATAACCA
EDF1	SiEDF1#2: CTGGCCAGAACAAACAACA
EDF1	SiEDF1#3: AGGTGATCGCGGACTATGA
EDF1	ShEDF1#1: GGGCCATACCCAATAACCA
EDF1	ShEDF1#2:AGGTGATCGCGGACTATGA
ST8SIA1	SiST8SIA1#1: CCATCTCTTTGCTATGACT
ST8SIA1	SiST8SIA1#2: AGATGTTGGTGCCAATCAA
