# Supplementary material for: EDF1 accelerates ganglioside GD3 accumulation to boost CD52-mediated CD8+ T cell dysfunction in neuroblastoma
Source: J Exp Clin Cancer Res. 2025 Feb 4;44:36. doi: 10.1186/s13046-025-03307-9 (PMC11792593; doi:10.1186/s13046-025-03307-9)
Supplement: Supplementary file 5 — Supplementary Material 5. [file 13046_2025_3307_MOESM5_ESM.xlsx]

## Sheet: Primer Sequences
Table S5 The sequences of the specific primers
Target genes	Primer Sequences
Homo CD52-F	TCTTCCTCCTACTCACCATCAG
Homo CD52-R	CCTCCGCTTATGTTGCTGGA
Homo BAX-F	CCCGAGAGGTCTTTTTCCGAG
Homo BAX-R	CCAGCCCATGATGGTTCTGAT
Homo MCL-1-F	TGCTTCGGAAACTGGACATCA
Homo MCL-1-R	TAGCCACAAAGGCACCAAAAG
Homo Bcl-2-F	GGTGGGGTCATGTGTGTGG
Homo Bcl-2-R	CGGTTCAGGTACTCAGTCATCC
Homo PDCD1-F	ACGAGGGACAATAGGAGCCA
Homo PDCD1-R	GGCATACTCCGTCTGCTCAG
Homo CTLA4-F	CATGATGGGGAATGAGTTGACC
Homo CTLA4-R	TCAGTCCTTGGATAGTGAGGTTC
Homo HAVCR2-F	AGACAGTGGGATCTACTGCTG
Homo HAVCR2-R	CCTGGTGGTAAGCATCCTTGG
Homo EDF1-F	ATCTTAGCGGCACAGAGACGA
Homo EDF1-R	GGCCGTGTTCTTGGTAATAGAAT
Homo A4GALT-F	TGAGCTGCTTCCCGAATGTC
Homo A4GALT-R	CACATGAGTGCGATCCTGGA
Homo B3GNT5-R	TTCAAGACTTTTGGATTGGTCGT
Homo B3GNT5-F	CGGCTGTGTAGTCAGGGTAAG
Homo ST3GAL5-F	TCCCTGCAATGGTACACCC
Homo ST3GAL5-R	ACTTGGGACGACATTCCTTCT
Homo ST8SIA1-F	TGTGTCGTGGTCCTCTGTTG
Homo ST8SIA1-R	GGGAGATTGCATCTGTGGGA
Homo B4GALNT1-F	CAGAAACAAGTCCGAGCTATTGA
Homo B4GALNT1-R	GAGGGGCTGAACTTCCACAC
Homo ST8SIA1 promoter1-F	TTTTCTTCTCCGGGAGGGGT
Homo ST8SIA1 promoter1-R	CCGCACCAAGTCCTTGGAAA
Homo ST8SIA1 promoter2-F	GCGCCGCTGAATTAACTGAT
Homo ST8SIA1 promoter2-R	CGCACCAAGTCCTTGGAAAT
Homo β actin-F	CTACCTCATGAAGATCCTCACCGA
Homo β actin-R	TTCTCCTTAATGTCACGCACGATT
