# Supplementary material for: EDF1 accelerates ganglioside GD3 accumulation to boost CD52-mediated CD8+ T cell dysfunction in neuroblastoma
Source: J Exp Clin Cancer Res. 2025 Feb 4;44:36. doi: 10.1186/s13046-025-03307-9 (PMC11792593; doi:10.1186/s13046-025-03307-9)
Supplement: Supplementary file 7 — Supplementary Material 7. [file 13046_2025_3307_MOESM7_ESM.xlsx]

## Sheet: EDF1-binding peptides
Table S9 Identified peptides in NB cells were immunoprecipitated by anti-EDF1 antibody, then analyzed by mass spectrometry
Accession	Description	Coverage [%]	# Peptides	# PSMs	# Unique Peptides	# AAs	MW [kDa]	calc. pI	IgG-Rab	NC(EDF1)	OE EDF1
P08670	Vimentin OS=Homo sapiens OX=9606 GN=VIM PE=1 SV=4	85	50	1925	44	466	53.6	5.12	5.29565e+10	7.14829e+10	1.40582e+11
Q5QNW6	Histone H2B type 2-F OS=Homo sapiens OX=9606 GN=H2BC18 PE=1 SV=3	74	13	895	3	126	13.9	10.32	5.37515e+10	4.82928e+10	1.18404e+11
P62805	Histone H4 OS=Homo sapiens OX=9606 GN=H4C1 PE=1 SV=2	66	11	1103	11	103	11.4	11.36	5.06523e+10	5.26442e+10	1.1504e+11
P68431	Histone H3.1 OS=Homo sapiens OX=9606 GN=H3C1 PE=1 SV=2	64	10	317	1	136	15.4	11.12	2.26117e+10	2.52766e+10	5.83694e+10
I3L4N8	Actin, cytoplasmic 2 OS=Homo sapiens OX=9606 GN=ACTG1 PE=1 SV=9	74	21	924	2	351	39	5.47	5.85607e+10	4.91331e+10	5.46259e+10
V9HW68	Epididymis luminal protein 214 OS=Homo sapiens OX=9606 GN=HEL-214 PE=1 SV=1	20	9	52	3	470	51.7	7.75	2.29469e+10	1.02491e+10	4.71378e+10
H6VRF8	Cytokeratin-1 OS=Homo sapiens OX=9606 GN=KRT1 PE=3 SV=1	64	49	813	42	644	66	8.12	4.76834e+10	1.81278e+10	3.92844e+10
A0A1B0GVI3	Keratin, type I cytoskeletal 10 OS=Homo sapiens OX=9606 GN=KRT10 PE=1 SV=2	59	35	564	27	624	63.3	5.26	4.22561e+10	1.39179e+10	3.37695e+10
P22626	Heterogeneous nuclear ribonucleoproteins A2/B1 OS=Homo sapiens OX=9606 GN=HNRNPA2B1 PE=1 SV=2	61	19	652	2	353	37.4	8.95	1.51823e+10	1.43132e+10	3.01354e+10
D3DRH1	Dedicator of cytokinesis 8, isoform CRA_a OS=Homo sapiens OX=9606 GN=DOCK8 PE=3 SV=1	26	44	72	42	2031	230.7	6.83	1.2564e+10	1.17436e+10	2.7064e+10
A8K4W0	40S ribosomal protein S3a OS=Homo sapiens OX=9606 GN=RPS3A PE=2 SV=1	61	17	144	17	264	29.9	9.73	2.2302e+10	1.35606e+10	2.60718e+10
P16104	Histone H2AX OS=Homo sapiens OX=9606 GN=H2AX PE=1 SV=2	59	8	473	1	143	15.1	10.74	1.3343e+10	1.53493e+10	2.57383e+10
Q4VB24	Histone cluster 1, H1e OS=Homo sapiens OX=9606 GN=HIST1H1E PE=2 SV=1	35	14	367	3	219	21.9	11.03	7.53151e+09	8.61747e+09	2.10737e+10
A0A0S2Z4G7	Nucleophosmin (Fragment) OS=Homo sapiens OX=9606 GN=NPM1 PE=2 SV=1	69	15	318	6	265	29.4	4.61	1.75536e+10	1.92104e+10	2.03906e+10
A8K984	Structural maintenance of chromosomes protein OS=Homo sapiens OX=9606 PE=2 SV=1	27	30	77	30	1197	135.5	8.43	1.21585e+10	7.03906e+09	2.02186e+10
Q8NBX0	Saccharopine dehydrogenase-like oxidoreductase OS=Homo sapiens OX=9606 GN=SCCPDH PE=1 SV=1	15	6	17	6	429	47.1	9.14	9.229e+09	8.40828e+09	1.87571e+10
P52272	Heterogeneous nuclear ribonucleoprotein M OS=Homo sapiens OX=9606 GN=HNRNPM PE=1 SV=3	71	47	866	20	730	77.5	8.7	1.38657e+10	1.4946e+10	1.7857e+10
Q5QPA5	39S ribosomal protein S18a, mitochondrial (Fragment) OS=Homo sapiens OX=9606 GN=MRPS18A PE=1 SV=9	16	4	7	4	263	29.6	10.7	9.91578e+09	3.64924e+09	1.77281e+10
P61981	14-3-3 protein gamma OS=Homo sapiens OX=9606 GN=YWHAG PE=1 SV=2	63	13	103	9	247	28.3	4.89	9.65966e+09	7.19788e+09	1.60528e+10
P35527	Keratin, type I cytoskeletal 9 OS=Homo sapiens OX=9606 GN=KRT9 PE=1 SV=3	82	40	625	39	623	62	5.24	1.95849e+10	7.66559e+09	1.59934e+10
D3DVC4	Nestin, isoform CRA_c OS=Homo sapiens OX=9606 GN=NES PE=3 SV=1	66	83	893	83	1621	177.3	4.36	7.37951e+09	8.86055e+09	1.41867e+10
A0A0U4BW16	Non-muscle myosin heavy chain 9 OS=Homo sapiens OX=9606 GN=MYH9 PE=2 SV=1	54	117	1427	72	1963	226.4	5.52	1.04713e+10	1.01165e+10	1.41458e+10
A0A6Q8PFJ0	Prelamin-A/C OS=Homo sapiens OX=9606 GN=LMNA PE=1 SV=1	61	47	586	45	729	80.9	8.27	1.27497e+10	1.52355e+10	1.34351e+10
P07910	Heterogeneous nuclear ribonucleoproteins C1/C2 OS=Homo sapiens OX=9606 GN=HNRNPC PE=1 SV=4	73	26	508	2	306	33.7	5.08	7.51634e+09	7.60189e+09	1.33103e+10
P35908	Keratin, type II cytoskeletal 2 epidermal OS=Homo sapiens OX=9606 GN=KRT2 PE=1 SV=2	82	46	667	31	639	65.4	8	2.71456e+10	8.28768e+09	1.275e+10
Q7L7L0	Histone H2A type 3 OS=Homo sapiens OX=9606 GN=H2AW PE=1 SV=3	58	7	511	1	130	14.1	11.05	4.76892e+09	9.25819e+09	1.23218e+10
Q00839	Heterogeneous nuclear ribonucleoprotein U OS=Homo sapiens OX=9606 GN=HNRNPU PE=1 SV=6	42	31	586	7	825	90.5	6	1.0332e+10	1.31975e+10	1.184e+10
P16401	Histone H1.5 OS=Homo sapiens OX=9606 GN=H1-5 PE=1 SV=3	33	12	339	10	226	22.6	10.92	3.94184e+09	3.93684e+09	1.14099e+10
Q01082	Spectrin beta chain, non-erythrocytic 1 OS=Homo sapiens OX=9606 GN=SPTBN1 PE=1 SV=2	52	97	355	95	2364	274.4	5.57	5.42069e+09	3.27625e+09	1.05835e+10
P62979	Ubiquitin-40S ribosomal protein S27a OS=Homo sapiens OX=9606 GN=RPS27A PE=1 SV=2	63	10	231	5	156	18	9.64	5.28209e+09	7.29343e+09	1.00773e+10
P40763	Signal transducer and activator of transcription 3 OS=Homo sapiens OX=9606 GN=STAT3 PE=1 SV=2	38	23	52	23	770	88	6.3	1.997e+09	2.47754e+08	9.66856e+09
Q05639	Elongation factor 1-alpha 2 OS=Homo sapiens OX=9606 GN=EEF1A2 PE=1 SV=1	45	14	176	5	463	50.4	9.03	2.40347e+10	2.0201e+10	9.57992e+09
P05783	Keratin, type I cytoskeletal 18 OS=Homo sapiens OX=9606 GN=KRT18 PE=1 SV=2	54	22	144	21	430	48	5.45	7.44209e+08	6.61294e+08	9.27385e+09
P07305	Histone H1.0 OS=Homo sapiens OX=9606 GN=H1-0 PE=1 SV=3	28	6	82	6	194	20.9	10.84	2.45695e+09	3.41237e+09	8.88369e+09
O75367	Core histone macro-H2A.1 OS=Homo sapiens OX=9606 GN=MACROH2A1 PE=1 SV=4	70	22	445	20	372	39.6	9.79	2.75992e+09	3.79157e+09	8.3294e+09
A0A1U9XBE0	Mediator of DNA damage checkpoint protein 1 OS=Homo sapiens OX=9606 PE=4 SV=1	19	27	70	27	2089	226.6	5.49	2.56803e+09	3.08432e+09	7.56509e+09
P08238	Heat shock protein HSP 90-beta OS=Homo sapiens OX=9606 GN=HSP90AB1 PE=1 SV=4	65	45	569	16	724	83.2	5.03	2.69079e+10	2.6923e+10	7.34316e+09
Q08211	ATP-dependent RNA helicase A OS=Homo sapiens OX=9606 GN=DHX9 PE=1 SV=4	57	53	513	53	1270	140.9	6.84	4.99556e+09	8.22032e+09	7.18053e+09
P37108	Signal recognition particle 14 kDa protein OS=Homo sapiens OX=9606 GN=SRP14 PE=1 SV=2	54	6	51	6	136	14.6	10.04	3.92698e+09	2.06243e+09	7.15692e+09
B4E0E0	cDNA FLJ54898, highly similar to Homo sapiens transmembrane protein 41B (TMEM41B), mRNA OS=Homo sapiens OX=9606 PE=2 SV=1	2	1	1	1	291	32.5	9.51	3.10129e+09	3.17862e+09	6.82128e+09
P49411	Elongation factor Tu, mitochondrial OS=Homo sapiens OX=9606 GN=TUFM PE=1 SV=2	68	27	210	27	452	49.5	7.61	5.9208e+09	6.71346e+09	6.55371e+09
O95433	Activator of 90 kDa heat shock protein ATPase homolog 1 OS=Homo sapiens OX=9606 GN=AHSA1 PE=1 SV=1	55	15	60	15	338	38.3	5.53	3.41171e+09	4.32444e+09	6.55036e+09
A8MXP9	Matrin-3 OS=Homo sapiens OX=9606 GN=MATR3 PE=1 SV=1	46	37	354	22	895	99.9	6.04	2.98369e+09	5.01204e+09	6.40094e+09
A0A6Q8PFJ4	Mitofusin-2 OS=Homo sapiens OX=9606 GN=MFN2 PE=1 SV=1	21	14	31	14	808	91.7	7.56	1.76952e+10	8.8704e+08	6.36161e+09
B4DUQ1	Heterogeneous nuclear ribonucleoprotein K OS=Homo sapiens OX=9606 PE=2 SV=1	58	23	437	1	439	48.5	5.92	6.34989e+09	7.09306e+09	6.32571e+09
Q71UI9	Histone H2A.V OS=Homo sapiens OX=9606 GN=H2AZ2 PE=1 SV=3	64	7	384	5	128	13.5	10.58	1.99923e+09	1.77874e+09	6.15693e+09
Q99460	26S proteasome non-ATPase regulatory subunit 1 OS=Homo sapiens OX=9606 GN=PSMD1 PE=1 SV=2	39	32	115	32	953	105.8	5.39	5.77126e+09	3.02394e+09	6.1213e+09
P35580	Myosin-10 OS=Homo sapiens OX=9606 GN=MYH10 PE=1 SV=3	53	104	687	82	1976	228.9	5.54	4.13636e+09	4.38877e+09	5.99322e+09
Q15149	Plectin OS=Homo sapiens OX=9606 GN=PLEC PE=1 SV=3	60	256	1564	74	4684	531.5	5.96	8.13694e+09	1.032e+10	5.86458e+09
P09874	Poly [ADP-ribose] polymerase 1 OS=Homo sapiens OX=9606 GN=PARP1 PE=1 SV=4	56	53	516	53	1014	113	8.88	4.09145e+09	6.35985e+09	5.76591e+09
A0A590UJL8	Histone HIST2H3PS2 (Fragment) OS=Homo sapiens OX=9606 GN=H3-2 PE=1 SV=1	47	9	177	6	79	9.1	9.45	1.63583e+09	2.09546e+09	5.56077e+09
Q2VIN3	RBM1 (Fragment) OS=Homo sapiens OX=9606 PE=4 SV=1	41	17	167	5	384	41.4	9.83	1.98636e+09	2.32403e+09	5.46788e+09
B2R959	cDNA, FLJ94229, highly similar to Homo sapiens heterogeneous nuclear ribonucleoprotein L (HNRPL),mRNA OS=Homo sapiens OX=9606 PE=2 SV=1	59	24	331	5	558	60.2	7.11	3.83934e+09	4.31771e+09	5.41391e+09
P11142	Heat shock cognate 71 kDa protein OS=Homo sapiens OX=9606 GN=HSPA8 PE=1 SV=1	70	36	421	2	646	70.9	5.52	1.63189e+10	1.52477e+10	5.21456e+09
P51991	Heterogeneous nuclear ribonucleoprotein A3 OS=Homo sapiens OX=9606 GN=HNRNPA3 PE=1 SV=2	41	14	338	3	378	39.6	9.01	4.03745e+09	3.05269e+09	5.16404e+09
P02533	Keratin, type I cytoskeletal 14 OS=Homo sapiens OX=9606 GN=KRT14 PE=1 SV=4	70	31	289	12	472	51.5	5.16	5.21881e+09	1.86979e+09	4.96468e+09
O00571	ATP-dependent RNA helicase DDX3X OS=Homo sapiens OX=9606 GN=DDX3X PE=1 SV=3	53	30	283	11	662	73.2	7.18	2.78547e+09	2.94885e+09	4.89257e+09
P17096	High mobility group protein HMG-I/HMG-Y OS=Homo sapiens OX=9606 GN=HMGA1 PE=1 SV=3	49	9	153	4	107	11.7	10.32	9.49791e+08	1.13078e+09	4.83254e+09
P78527	DNA-dependent protein kinase catalytic subunit OS=Homo sapiens OX=9606 GN=PRKDC PE=1 SV=3	43	157	880	157	4128	468.8	7.12	1.05811e+10	1.06833e+10	4.82243e+09
P10809	60 kDa heat shock protein, mitochondrial OS=Homo sapiens OX=9606 GN=HSPD1 PE=1 SV=2	79	40	472	5	573	61	5.87	8.55919e+09	2.21891e+10	4.75425e+09
V9HWC6	Peptidyl-prolyl cis-trans isomerase OS=Homo sapiens OX=9606 GN=HEL-S-39 PE=2 SV=1	56	13	172	13	208	22.7	9.32	3.19074e+09	2.58592e+09	4.74122e+09
O75643	U5 small nuclear ribonucleoprotein 200 kDa helicase OS=Homo sapiens OX=9606 GN=SNRNP200 PE=1 SV=2	44	82	462	82	2136	244.4	6.06	3.59179e+09	4.27709e+09	4.69227e+09
A0A024RAC6	Elongin-A OS=Homo sapiens OX=9606 GN=ELOA PE=1 SV=1	22	14	52	14	772	87.2	9.57	4.12086e+09	1.70444e+09	4.58259e+09
P20700	Lamin-B1 OS=Homo sapiens OX=9606 GN=LMNB1 PE=1 SV=2	72	44	487	39	586	66.4	5.16	8.67433e+09	6.37062e+09	4.51939e+09
A0A384MDQ7	Epididymis secretory sperm binding protein OS=Homo sapiens OX=9606 PE=2 SV=1	23	10	19	8	418	46.7	5.59	1.89466e+09	1.46307e+09	4.46016e+09
Q9Y230	RuvB-like 2 OS=Homo sapiens OX=9606 GN=RUVBL2 PE=1 SV=3	60	27	192	27	463	51.1	5.64	3.0471e+09	3.8546e+09	4.41513e+09
Q92621	Nuclear pore complex protein Nup205 OS=Homo sapiens OX=9606 GN=NUP205 PE=1 SV=3	31	55	345	55	2012	227.8	6.19	4.14659e+09	3.54019e+09	4.32517e+09
O60869	Endothelial differentiation-related factor 1 OS=Homo sapiens OX=9606 GN=EDF1 PE=1 SV=1	45	7	24	7	148	16.4	9.95	2.6847e+07	4.38493e+08	4.28512e+09
F4ZW66	NF110b OS=Homo sapiens OX=9606 PE=2 SV=1	61	40	416	1	898	95.7	8.81	2.34198e+09	2.92331e+09	4.17487e+09
Q6P2Q9	Pre-mRNA-processing-splicing factor 8 OS=Homo sapiens OX=9606 GN=PRPF8 PE=1 SV=2	40	81	534	81	2335	273.4	8.84	5.84537e+09	5.1149e+09	4.14932e+09
J3KTL2	Serine/arginine-rich splicing factor 1 OS=Homo sapiens OX=9606 GN=SRSF1 PE=1 SV=1	46	14	201	13	253	28.3	10.08	2.24018e+09	2.54947e+09	4.13249e+09
P23396	40S ribosomal protein S3 OS=Homo sapiens OX=9606 GN=RPS3 PE=1 SV=2	77	17	216	11	243	26.7	9.66	6.29851e+09	4.01707e+09	4.12714e+09
P62269	40S ribosomal protein S18 OS=Homo sapiens OX=9606 GN=RPS18 PE=1 SV=3	58	12	115	12	152	17.7	10.99	4.80732e+09	3.7452e+09	4.01182e+09
P53396	ATP-citrate synthase OS=Homo sapiens OX=9606 GN=ACLY PE=1 SV=3	40	39	188	39	1101	120.8	7.33	7.74211e+09	3.37058e+09	3.99941e+09
P09651	Heterogeneous nuclear ribonucleoprotein A1 OS=Homo sapiens OX=9606 GN=HNRNPA1 PE=1 SV=5	56	16	303	4	372	38.7	9.13	2.26732e+09	2.96191e+09	3.97627e+09
Q8N1H4	cDNA FLJ40872 fis, clone TUTER2000283, highly similar to Homo sapiens transformer-2-beta (SFRS10) gene OS=Homo sapiens OX=9606 PE=2 SV=1	42	9	54	7	252	29.2	10.65	5.10416e+09	2.60111e+09	3.92288e+09
P26599	Polypyrimidine tract-binding protein 1 OS=Homo sapiens OX=9606 GN=PTBP1 PE=1 SV=1	67	22	376	19	531	57.2	9.17	2.60781e+09	3.54008e+09	3.91434e+09
P04792	Heat shock protein beta-1 OS=Homo sapiens OX=9606 GN=HSPB1 PE=1 SV=2	66	13	190	13	205	22.8	6.4	8.7996e+09	1.3419e+10	3.87808e+09
P31943	Heterogeneous nuclear ribonucleoprotein H OS=Homo sapiens OX=9606 GN=HNRNPH1 PE=1 SV=4	59	18	339	8	449	49.2	6.3	3.68187e+09	4.6871e+09	3.75673e+09
F5H5D3	Tubulin alpha chain OS=Homo sapiens OX=9606 GN=TUBA1C PE=1 SV=1	56	22	289	3	519	57.7	5.07	1.6546e+10	1.98948e+10	3.7371e+09
Q96BS4	FBL protein (Fragment) OS=Homo sapiens OX=9606 GN=FBL PE=2 SV=2	82	16	184	14	260	28.4	9.42	1.8431e+09	1.71341e+09	3.73518e+09
P31942	Heterogeneous nuclear ribonucleoprotein H3 OS=Homo sapiens OX=9606 GN=HNRNPH3 PE=1 SV=2	61	13	215	1	346	36.9	6.87	2.2664e+09	2.50057e+09	3.67412e+09
Q16778	Histone H2B type 2-E OS=Homo sapiens OX=9606 GN=H2BC21 PE=1 SV=3	74	12	838	1	126	13.9	10.32	1.25647e+09	1.60533e+09	3.65096e+09
A0A384NYT8	Tubulin beta chain (Fragment) OS=Homo sapiens OX=9606 PE=2 SV=1	64	21	407	1	442	49.4	4.89	1.21412e+10	1.39978e+10	3.60763e+09
P54886	Delta-1-pyrroline-5-carboxylate synthase OS=Homo sapiens OX=9606 GN=ALDH18A1 PE=1 SV=2	44	27	80	27	795	87.2	7.12	4.04014e+09	1.73199e+09	3.59039e+09
P17844	Probable ATP-dependent RNA helicase DDX5 OS=Homo sapiens OX=9606 GN=DDX5 PE=1 SV=1	53	29	301	16	614	69.1	8.92	4.13716e+09	3.21129e+09	3.56187e+09
P05141	ADP/ATP translocase 2 OS=Homo sapiens OX=9606 GN=SLC25A5 PE=1 SV=7	48	18	151	7	298	32.8	9.69	5.88465e+09	5.92171e+09	3.49874e+09
P04406	Glyceraldehyde-3-phosphate dehydrogenase OS=Homo sapiens OX=9606 GN=GAPDH PE=1 SV=3	58	15	243	8	335	36	8.46	1.16757e+10	1.6379e+10	3.4879e+09
Q1KMD3	Heterogeneous nuclear ribonucleoprotein U-like protein 2 OS=Homo sapiens OX=9606 GN=HNRNPUL2 PE=1 SV=1	38	26	274	26	747	85.1	4.91	2.41907e+09	2.31368e+09	3.42085e+09
P13647	Keratin, type II cytoskeletal 5 OS=Homo sapiens OX=9606 GN=KRT5 PE=1 SV=3	53	37	339	22	590	62.3	7.74	3.79424e+09	1.36005e+09	3.28817e+09
Q9NR30	Nucleolar RNA helicase 2 OS=Homo sapiens OX=9606 GN=DDX21 PE=1 SV=5	50	38	361	35	783	87.3	9.28	4.05713e+09	4.4826e+09	3.27238e+09
G3V1V0	Myosin light polypeptide 6 OS=Homo sapiens OX=9606 GN=MYL6 PE=1 SV=1	83	12	254	8	161	18	4.77	2.18679e+09	2.72232e+09	3.26003e+09
O14950	Myosin regulatory light chain 12B OS=Homo sapiens OX=9606 GN=MYL12B PE=1 SV=2	65	10	146	3	172	19.8	4.84	3.15837e+09	2.85362e+09	3.24868e+09
O00159	Unconventional myosin-Ic OS=Homo sapiens OX=9606 GN=MYO1C PE=1 SV=4	33	31	135	2	1063	121.6	9.41	2.05508e+09	9.85528e+08	3.2418e+09
P19338	Nucleolin OS=Homo sapiens OX=9606 GN=NCL PE=1 SV=3	38	29	227	29	710	76.6	4.7	6.13801e+09	7.21596e+09	3.17189e+09
P49748	Very long-chain specific acyl-CoA dehydrogenase, mitochondrial OS=Homo sapiens OX=9606 GN=ACADVL PE=1 SV=1	53	27	87	27	655	70.3	8.75	2.82432e+09	7.05781e+08	3.15915e+09
Q9UKM9	RNA-binding protein Raly OS=Homo sapiens OX=9606 GN=RALY PE=1 SV=1	60	17	147	2	306	32.4	9.17	1.74622e+09	1.85482e+09	3.04706e+09
P13639	Elongation factor 2 OS=Homo sapiens OX=9606 GN=EEF2 PE=1 SV=4	61	43	354	42	858	95.3	6.83	1.02012e+10	8.04865e+09	3.02699e+09
P11021	Endoplasmic reticulum chaperone BiP OS=Homo sapiens OX=9606 GN=HSPA5 PE=1 SV=2	53	33	397	30	654	72.3	5.16	8.01902e+09	8.06235e+09	3.02198e+09
Q06830	Peroxiredoxin-1 OS=Homo sapiens OX=9606 GN=PRDX1 PE=1 SV=1	73	13	145	10	199	22.1	8.13	7.03087e+09	6.47897e+09	3.01409e+09
O76021	Ribosomal L1 domain-containing protein 1 OS=Homo sapiens OX=9606 GN=RSL1D1 PE=1 SV=3	49	23	307	22	490	54.9	10.13	1.32298e+09	1.90171e+09	3.00154e+09
Q7Z3D7	Uncharacterized protein DKFZp686E2459 OS=Homo sapiens OX=9606 GN=DKFZp686E2459 PE=2 SV=1	21	18	55	15	995	110.3	6.21	4.0459e+09	1.28641e+09	2.97659e+09
P29762	Cellular retinoic acid-binding protein 1 OS=Homo sapiens OX=9606 GN=CRABP1 PE=1 SV=2	84	11	123	10	137	15.6	5.38	5.4318e+09	6.9286e+09	2.93553e+09
P55084	Trifunctional enzyme subunit beta, mitochondrial OS=Homo sapiens OX=9606 GN=HADHB PE=1 SV=3	53	22	138	22	474	51.3	9.41	4.52031e+09	2.50609e+09	2.92659e+09
O00567	Nucleolar protein 56 OS=Homo sapiens OX=9606 GN=NOP56 PE=1 SV=4	68	30	312	19	594	66	9.19	1.87542e+09	2.13762e+09	2.89603e+09
P21333	Filamin-A OS=Homo sapiens OX=9606 GN=FLNA PE=1 SV=4	64	114	607	102	2647	280.6	6.06	5.03298e+09	7.74933e+09	2.87486e+09
P49792	E3 SUMO-protein ligase RanBP2 OS=Homo sapiens OX=9606 GN=RANBP2 PE=1 SV=2	46	116	531	86	3224	358	6.2	2.49125e+09	1.87355e+09	2.86967e+09
P12270	Nucleoprotein TPR OS=Homo sapiens OX=9606 GN=TPR PE=1 SV=3	45	99	549	98	2363	267.1	5.02	2.24029e+09	3.30036e+09	2.85222e+09
O43150	Arf-GAP with SH3 domain, ANK repeat and PH domain-containing protein 2 OS=Homo sapiens OX=9606 GN=ASAP2 PE=1 SV=3	4	3	3	2	1006	111.6	6.68	3.6703e+09	1.25626e+09	2.80885e+09
Q9Y5B9	FACT complex subunit SPT16 OS=Homo sapiens OX=9606 GN=SUPT16H PE=1 SV=1	47	48	301	48	1047	119.8	5.66	5.28142e+09	5.67948e+09	2.80283e+09
O75531	Barrier-to-autointegration factor OS=Homo sapiens OX=9606 GN=BANF1 PE=1 SV=1	56	4	51	4	89	10.1	6.09	1.3785e+09	2.09567e+09	2.71512e+09
P50570	Dynamin-2 OS=Homo sapiens OX=9606 GN=DNM2 PE=1 SV=2	30	22	71	7	870	98	7.44	3.1777e+09	1.83514e+09	2.70458e+09
B5BUB1	RuvB-like helicase (Fragment) OS=Homo sapiens OX=9606 GN=RUVBL1 PE=2 SV=1	60	21	192	21	456	50.2	6.42	4.35834e+09	3.6286e+09	2.70007e+09
A0A0A0MRM9	Nucleolar and coiled-body phosphoprotein 1 (Fragment) OS=Homo sapiens OX=9606 GN=NOLC1 PE=1 SV=1	27	21	128	21	708	74.6	9.47	1.03875e+09	8.97414e+08	2.63745e+09
O14979	Heterogeneous nuclear ribonucleoprotein D-like OS=Homo sapiens OX=9606 GN=HNRNPDL PE=1 SV=3	33	13	131	11	420	46.4	9.57	1.32379e+09	9.45136e+08	2.57595e+09
O43390	Heterogeneous nuclear ribonucleoprotein R OS=Homo sapiens OX=9606 GN=HNRNPR PE=1 SV=1	54	31	305	17	633	70.9	8.13	2.82828e+09	3.04064e+09	2.54543e+09
P41219	Peripherin OS=Homo sapiens OX=9606 GN=PRPH PE=1 SV=2	63	28	282	17	470	53.6	5.47	1.15592e+09	1.16285e+09	2.54254e+09
Q59EC0	Adenosine deaminase, RNA-specific isoform ADAR-a variant (Fragment) OS=Homo sapiens OX=9606 PE=2 SV=1	43	46	355	46	1244	137.7	8.48	2.29439e+09	2.17865e+09	2.44725e+09
B4DY09	Interleukin enhancer-binding factor 2 OS=Homo sapiens OX=9606 GN=ILF2 PE=1 SV=1	65	15	205	15	352	38.9	4.94	9.19789e+08	1.67438e+09	2.44511e+09
Q7Z406	Myosin-14 OS=Homo sapiens OX=9606 GN=MYH14 PE=1 SV=2	5	12	144	1	1995	227.7	5.6	2.59054e+09	8.49e+08	2.42079e+09
P38159	RNA-binding motif protein, X chromosome OS=Homo sapiens OX=9606 GN=RBMX PE=1 SV=3	38	16	220	3	391	42.3	10.05	8.99078e+08	1.14741e+09	2.41997e+09
Q15424	Scaffold attachment factor B1 OS=Homo sapiens OX=9606 GN=SAFB PE=1 SV=4	38	31	267	20	915	102.6	5.47	1.31322e+09	1.27624e+09	2.3883e+09
A0A087WVQ6	Clathrin heavy chain OS=Homo sapiens OX=9606 GN=CLTC PE=1 SV=1	61	81	641	81	1679	191.9	5.69	5.50262e+09	7.5551e+09	2.38239e+09
A0A0G2JIW1	Heat shock 70 kDa protein 1B OS=Homo sapiens OX=9606 GN=HSPA1B PE=1 SV=1	66	31	346	14	642	70.1	5.66	5.12055e+09	8.91499e+09	2.36374e+09
P78371	T-complex protein 1 subunit beta OS=Homo sapiens OX=9606 GN=CCT2 PE=1 SV=4	68	30	177	30	535	57.5	6.46	3.44281e+09	3.50728e+09	2.34893e+09
P07900	Heat shock protein HSP 90-alpha OS=Homo sapiens OX=9606 GN=HSP90AA1 PE=1 SV=5	65	45	452	26	732	84.6	5.02	6.89244e+09	1.02363e+10	2.31223e+09
P38919	Eukaryotic initiation factor 4A-III OS=Homo sapiens OX=9606 GN=EIF4A3 PE=1 SV=4	68	24	227	21	411	46.8	6.73	2.82031e+09	2.9539e+09	2.2934e+09
L0R5A1	Alternative protein CSF2RB OS=Homo sapiens OX=9606 GN=CSF2RB PE=4 SV=1	7	1	11	1	108	11.6	11.3	2.50586e+09	8.10107e+08	2.28996e+09
B7Z4V2	75 kDa glucose-regulated protein OS=Homo sapiens OX=9606 PE=2 SV=1	58	37	379	9	665	72.4	5.94	8.36711e+09	8.39316e+09	2.27117e+09
P11387	DNA topoisomerase 1 OS=Homo sapiens OX=9606 GN=TOP1 PE=1 SV=2	46	36	262	36	765	90.7	9.31	2.11954e+09	2.62437e+09	2.25112e+09
P46087	Probable 28S rRNA (cytosine(4447)-C(5))-methyltransferase OS=Homo sapiens OX=9606 GN=NOP2 PE=1 SV=2	33	23	202	23	812	89.2	9.23	1.009e+09	1.3366e+09	2.23237e+09
Q0QEN7	ATP synthase subunit beta (Fragment) OS=Homo sapiens OX=9606 GN=ATP5B PE=2 SV=1	66	20	222	20	445	48.1	5.07	3.86792e+09	4.45997e+09	2.21438e+09
Q15393	Splicing factor 3B subunit 3 OS=Homo sapiens OX=9606 GN=SF3B3 PE=1 SV=4	42	42	266	42	1217	135.5	5.26	1.5357e+09	1.94678e+09	2.18827e+09
Q9Y2X3	Nucleolar protein 58 OS=Homo sapiens OX=9606 GN=NOP58 PE=1 SV=1	57	26	250	26	529	59.5	8.92	1.52685e+09	1.68928e+09	2.17383e+09
O00422	Histone deacetylase complex subunit SAP18 OS=Homo sapiens OX=9606 GN=SAP18 PE=1 SV=1	76	12	86	12	153	17.6	9.35	1.00678e+09	1.0584e+09	2.16215e+09
Q02413	Desmoglein-1 OS=Homo sapiens OX=9606 GN=DSG1 PE=1 SV=2	19	16	46	16	1049	113.7	5.03	1.89747e+08	2.71393e+08	2.15576e+09
Q8N1F7	Nuclear pore complex protein Nup93 OS=Homo sapiens OX=9606 GN=NUP93 PE=1 SV=2	58	46	342	42	819	93.4	5.72	1.47711e+09	1.50994e+09	2.15553e+09
O43143	Pre-mRNA-splicing factor ATP-dependent RNA helicase DHX15 OS=Homo sapiens OX=9606 GN=DHX15 PE=1 SV=2	42	30	411	29	795	90.9	7.46	1.93365e+09	2.07581e+09	2.13439e+09
Q59H77	T-complex protein 1 subunit gamma (Fragment) OS=Homo sapiens OX=9606 PE=2 SV=1	57	28	152	28	577	63.5	6.43	2.02289e+09	2.0103e+09	2.12631e+09
B3KQT9	Protein disulfide-isomerase OS=Homo sapiens OX=9606 PE=2 SV=1	58	23	199	19	480	54.1	7.21	5.5369e+09	6.62508e+09	2.12138e+09
P34897	Serine hydroxymethyltransferase, mitochondrial OS=Homo sapiens OX=9606 GN=SHMT2 PE=1 SV=3	35	16	57	15	504	56	8.53	9.41377e+08	1.16529e+09	2.11972e+09
P62280	40S ribosomal protein S11 OS=Homo sapiens OX=9606 GN=RPS11 PE=1 SV=3	60	11	113	11	158	18.4	10.3	3.11644e+09	2.57458e+09	2.06034e+09
Q5SSJ5	Heterochromatin protein 1-binding protein 3 OS=Homo sapiens OX=9606 GN=HP1BP3 PE=1 SV=1	38	21	151	21	553	61.2	9.67	1.41522e+09	1.26813e+09	2.04052e+09
Q96IR1	RPS4X protein (Fragment) OS=Homo sapiens OX=9606 GN=RPS4X PE=2 SV=2	60	15	161	10	243	27.2	9.94	3.34527e+09	3.18261e+09	2.00132e+09
P09382	Galectin-1 OS=Homo sapiens OX=9606 GN=LGALS1 PE=1 SV=2	91	10	135	10	135	14.7	5.5	3.22313e+09	2.69711e+09	1.98754e+09
P62277	40S ribosomal protein S13 OS=Homo sapiens OX=9606 GN=RPS13 PE=1 SV=2	49	8	135	8	151	17.2	10.54	2.13361e+09	1.89705e+09	1.97564e+09
Q03252	Lamin-B2 OS=Homo sapiens OX=9606 GN=LMNB2 PE=1 SV=4	53	36	280	31	620	69.9	5.59	1.82787e+09	1.84809e+09	1.96904e+09
P62249	40S ribosomal protein S16 OS=Homo sapiens OX=9606 GN=RPS16 PE=1 SV=2	51	8	93	8	146	16.4	10.21	2.50338e+09	2.22232e+09	1.96654e+09
B5MDF5	GTP-binding nuclear protein Ran OS=Homo sapiens OX=9606 GN=RAN PE=1 SV=1	30	7	91	7	233	26.2	7.01	3.98869e+09	3.8456e+09	1.96419e+09
P52948	Nuclear pore complex protein Nup98-Nup96 OS=Homo sapiens OX=9606 GN=NUP98 PE=1 SV=4	33	47	277	39	1817	197.5	6.4	1.13245e+09	1.54347e+09	1.96379e+09
P84103	Serine/arginine-rich splicing factor 3 OS=Homo sapiens OX=9606 GN=SRSF3 PE=1 SV=1	37	8	119	7	164	19.3	11.65	1.09016e+09	1.47451e+09	1.96322e+09
A0A7P0TAE1	Endoplasmin OS=Homo sapiens OX=9606 GN=HSP90B1 PE=1 SV=1	55	41	375	39	789	90.7	5.24	9.89371e+09	8.80855e+09	1.95961e+09
A0A5C2GI75	IG c217_light_IGKV3-15_IGKJ4 (Fragment) OS=Homo sapiens OX=9606 PE=2 SV=1	15	2	4	2	110	11.7	8.47	7.77174e+07	3.54836e+08	1.95019e+09
Q14204	Cytoplasmic dynein 1 heavy chain 1 OS=Homo sapiens OX=9606 GN=DYNC1H1 PE=1 SV=5	40	151	502	151	4646	532.1	6.4	4.99518e+09	5.06106e+09	1.93077e+09
Q96PK6	RNA-binding protein 14 OS=Homo sapiens OX=9606 GN=RBM14 PE=1 SV=2	49	26	300	26	669	69.4	9.67	1.49656e+09	1.55734e+09	1.92822e+09
Q9NVP1	ATP-dependent RNA helicase DDX18 OS=Homo sapiens OX=9606 GN=DDX18 PE=1 SV=2	52	29	273	29	670	75.4	9.5	2.33445e+09	2.03359e+09	1.91803e+09
E7ETY2	Treacle protein OS=Homo sapiens OX=9606 GN=TCOF1 PE=1 SV=1	31	42	202	8	1488	152.2	8.85	2.11402e+09	1.91026e+09	1.88702e+09
P62937	Peptidyl-prolyl cis-trans isomerase A OS=Homo sapiens OX=9606 GN=PPIA PE=1 SV=2	72	12	196	9	165	18	7.81	4.90541e+09	5.41477e+09	1.87579e+09
Q14690	Protein RRP5 homolog OS=Homo sapiens OX=9606 GN=PDCD11 PE=1 SV=3	34	57	395	57	1871	208.6	8.87	1.40349e+09	1.28069e+09	1.83984e+09
Q13242	Serine/arginine-rich splicing factor 9 OS=Homo sapiens OX=9606 GN=SRSF9 PE=1 SV=1	61	16	132	15	221	25.5	8.65	1.05434e+09	1.0817e+09	1.81436e+09
P63244	Receptor of activated protein C kinase 1 OS=Homo sapiens OX=9606 GN=RACK1 PE=1 SV=3	74	19	159	19	317	35.1	7.69	3.22836e+09	2.22954e+09	1.81291e+09
Q8TED0	U3 small nucleolar RNA-associated protein 15 homolog OS=Homo sapiens OX=9606 GN=UTP15 PE=1 SV=3	50	21	146	21	518	58.4	9.11	1.16621e+09	1.00705e+09	1.79735e+09
A8K330	cDNA FLJ77055, highly similar to Homo sapiens WD repeat domain 75 (WDR75), mRNA (Fragment) OS=Homo sapiens OX=9606 PE=2 SV=1	38	23	84	22	812	92.2	5.82	1.50422e+09	1.15859e+09	1.79362e+09
P12814	Alpha-actinin-1 OS=Homo sapiens OX=9606 GN=ACTN1 PE=1 SV=2	67	46	359	31	892	103	5.41	9.35962e+08	2.58715e+09	1.78755e+09
P15880	40S ribosomal protein S2 OS=Homo sapiens OX=9606 GN=RPS2 PE=1 SV=2	49	13	109	8	293	31.3	10.24	3.03568e+09	3.08789e+09	1.76934e+09
O60684	Importin subunit alpha-7 OS=Homo sapiens OX=9606 GN=KPNA6 PE=1 SV=1	33	14	66	9	536	60	4.98	1.90567e+08	9.85228e+08	1.75555e+09
O43633	Charged multivesicular body protein 2a OS=Homo sapiens OX=9606 GN=CHMP2A PE=1 SV=1	27	7	25	7	222	25.1	5.97	1.30331e+09	1.15816e+09	1.72429e+09
B2RDW0	cDNA, FLJ96792, highly similar to Homo sapiens calmodulin 2 (phosphorylase kinase, delta) (CALM2), mRNA OS=Homo sapiens OX=9606 PE=2 SV=1	74	13	187	13	149	16.8	4.22	6.74875e+08	5.15826e+08	1.72071e+09
Q9Y4L1	Hypoxia up-regulated protein 1 OS=Homo sapiens OX=9606 GN=HYOU1 PE=1 SV=1	45	35	159	34	999	111.3	5.22	1.38584e+09	1.24234e+09	1.71045e+09
P62316	Small nuclear ribonucleoprotein Sm D2 OS=Homo sapiens OX=9606 GN=SNRPD2 PE=1 SV=1	68	9	98	6	118	13.5	9.91	1.22386e+09	1.73659e+09	1.71029e+09
J3KN67	Tropomyosin alpha-3 chain OS=Homo sapiens OX=9606 GN=TPM3 PE=1 SV=1	54	21	234	8	285	33.2	4.77	1.7973e+09	1.65423e+09	1.70077e+09
P02768	Albumin OS=Homo sapiens OX=9606 GN=ALB PE=1 SV=2	50	35	242	35	609	69.3	6.28	2.31345e+09	1.71386e+09	1.69944e+09
Q2TAM5	RELA protein OS=Homo sapiens OX=9606 GN=RELA PE=1 SV=1	40	11	35	11	377	42.8	8.37	7.44254e+08	7.85107e+08	1.69699e+09
Q04695	Keratin, type I cytoskeletal 17 OS=Homo sapiens OX=9606 GN=KRT17 PE=1 SV=2	49	23	171	11	432	48.1	5.02	2.98819e+09	8.09694e+08	1.69247e+09
P11388	DNA topoisomerase 2-alpha OS=Homo sapiens OX=9606 GN=TOP2A PE=1 SV=3	39	55	283	41	1531	174.3	8.72	2.9288e+09	1.9485e+09	1.69062e+09
A8K588	cDNA FLJ76823, highly similar to Homo sapiens splicing factor, arginine/serine-rich 6 (SFRS6), mRNA OS=Homo sapiens OX=9606 PE=2 SV=1	33	13	116	7	344	39.5	11.4	1.52158e+09	1.90772e+09	1.6842e+09
A8K7F6	RNA helicase OS=Homo sapiens OX=9606 PE=2 SV=1	71	25	228	14	406	46.1	5.48	3.40855e+09	5.38006e+09	1.67496e+09
A0A024RDF4	Heterogeneous nuclear ribonucleoprotein D (AU-rich element RNA binding protein 1, 37kDa), isoform CRA_e OS=Homo sapiens OX=9606 GN=HNRPD PE=4 SV=1	41	11	104	1	306	32.8	8.16	1.00969e+09	8.55815e+08	1.66929e+09
P21980	Protein-glutamine gamma-glutamyltransferase 2 OS=Homo sapiens OX=9606 GN=TGM2 PE=1 SV=2	60	31	334	31	687	77.3	5.22	5.07242e+09	5.16372e+09	1.65885e+09
P55769	NHP2-like protein 1 OS=Homo sapiens OX=9606 GN=SNU13 PE=1 SV=3	63	7	106	2	128	14.2	8.46	5.60883e+08	5.80415e+08	1.6498e+09
P02538	Keratin, type II cytoskeletal 6A OS=Homo sapiens OX=9606 GN=KRT6A PE=1 SV=3	54	37	271	2	564	60	8	1.57431e+09	1.06172e+09	1.62744e+09
Q99848	Probable rRNA-processing protein EBP2 OS=Homo sapiens OX=9606 GN=EBNA1BP2 PE=1 SV=2	49	16	122	16	306	34.8	10.1	7.84672e+08	8.74504e+08	1.61745e+09
M0R0F0	40S ribosomal protein S5 (Fragment) OS=Homo sapiens OX=9606 GN=RPS5 PE=1 SV=1	56	11	87	11	200	22.4	9.55	2.26246e+09	1.94087e+09	1.61731e+09
P60866	40S ribosomal protein S20 OS=Homo sapiens OX=9606 GN=RPS20 PE=1 SV=1	45	5	61	5	119	13.4	9.94	1.99935e+09	1.32533e+09	1.577e+09
P05787	Keratin, type II cytoskeletal 8 OS=Homo sapiens OX=9606 GN=KRT8 PE=1 SV=7	59	33	261	22	483	53.7	5.59	7.98698e+08	8.95505e+08	1.56805e+09
P23246	Splicing factor, proline- and glutamine-rich OS=Homo sapiens OX=9606 GN=SFPQ PE=1 SV=2	40	26	199	25	707	76.1	9.44	3.31628e+09	3.22697e+09	1.52367e+09
Q9P0M6	Core histone macro-H2A.2 OS=Homo sapiens OX=9606 GN=MACROH2A2 PE=1 SV=3	52	17	183	13	372	40	9.69	5.76672e+08	8.49262e+08	1.51526e+09
K7EJV9	60S ribosomal protein L23a (Fragment) OS=Homo sapiens OX=9606 GN=RPL23A PE=1 SV=1	39	9	97	9	170	19.4	10.48	1.25459e+09	1.53011e+09	1.5054e+09
A0A024RC67	Protein regulator of cytokinesis 1, isoform CRA_e OS=Homo sapiens OX=9606 GN=PRC1 PE=4 SV=1	7	4	8	4	620	71.6	6.57	1.61102e+09	6.22921e+08	1.497e+09
P18124	60S ribosomal protein L7 OS=Homo sapiens OX=9606 GN=RPL7 PE=1 SV=1	46	13	97	13	248	29.2	10.65	2.50748e+09	2.67759e+09	1.4954e+09
Q96HS1	Serine/threonine-protein phosphatase PGAM5, mitochondrial OS=Homo sapiens OX=9606 GN=PGAM5 PE=1 SV=2	44	13	63	13	289	32	8.68	1.43938e+09	1.38412e+09	1.48659e+09
A0A2R8Y811	40S ribosomal protein S14 (Fragment) OS=Homo sapiens OX=9606 GN=RPS14 PE=1 SV=1	37	5	85	5	150	16.1	10.05	1.52981e+09	1.28816e+09	1.48614e+09
Q5VTI5	Pleckstrin homology domain-containing family A member 6 OS=Homo sapiens OX=9606 GN=PLEKHA6 PE=1 SV=1	12	10	24	10	1068	119.2	8.92	1.54419e+09	6.57256e+08	1.48415e+09
Q9NW13	RNA-binding protein 28 OS=Homo sapiens OX=9606 GN=RBM28 PE=1 SV=3	35	28	193	28	759	85.7	9.22	1.19627e+09	1.49209e+09	1.47907e+09
A0A5C2FX73	IGL c195_light_IGLV1-40_IGLJ2 (Fragment) OS=Homo sapiens OX=9606 PE=2 SV=1	6	1	9	1	112	11.8	7.99	1.68836e+09	4.79178e+08	1.46183e+09
Q9UMS4	Pre-mRNA-processing factor 19 OS=Homo sapiens OX=9606 GN=PRPF19 PE=1 SV=1	63	18	187	18	504	55.1	6.61	1.48089e+09	2.20827e+09	1.45616e+09
Q14974	Importin subunit beta-1 OS=Homo sapiens OX=9606 GN=KPNB1 PE=1 SV=2	41	29	183	29	876	97.1	4.78	2.5791e+09	3.50014e+09	1.44234e+09
W0S1J7	PJA2/FER fusion protein OS=Homo sapiens OX=9606 GN=Pe7Fe14 PE=2 SV=1	3	2	2	2	858	96.2	4.67	2.92804e+06	3.89198e+06	1.41373e+09
Q96GQ7	Probable ATP-dependent RNA helicase DDX27 OS=Homo sapiens OX=9606 GN=DDX27 PE=1 SV=2	43	32	184	1	796	89.8	9.28	8.46662e+08	8.87353e+08	1.41086e+09
P16403	Histone H1.2 OS=Homo sapiens OX=9606 GN=H1-2 PE=1 SV=2	36	14	362	3	213	21.4	10.93	4.25409e+08	4.85295e+08	1.41032e+09
O60832	H/ACA ribonucleoprotein complex subunit DKC1 OS=Homo sapiens OX=9606 GN=DKC1 PE=1 SV=3	48	22	159	22	514	57.6	9.42	7.00935e+08	9.00536e+08	1.40537e+09
P25705	ATP synthase subunit alpha, mitochondrial OS=Homo sapiens OX=9606 GN=ATP5F1A PE=1 SV=1	45	21	195	21	553	59.7	9.13	5.38813e+09	5.21411e+09	1.4034e+09
A0A7P0TA35	Protein disulfide-isomerase OS=Homo sapiens OX=9606 GN=P4HB PE=1 SV=1	56	31	265	31	542	61	5.01	5.03981e+09	4.48489e+09	1.39585e+09
Q9H0A0	RNA cytidine acetyltransferase OS=Homo sapiens OX=9606 GN=NAT10 PE=1 SV=2	40	36	254	20	1025	115.7	8.27	1.13081e+09	1.45365e+09	1.39326e+09
O75533	Splicing factor 3B subunit 1 OS=Homo sapiens OX=9606 GN=SF3B1 PE=1 SV=3	45	47	314	47	1304	145.7	7.09	1.90502e+09	2.01965e+09	1.38594e+09
O43684	Mitotic checkpoint protein BUB3 OS=Homo sapiens OX=9606 GN=BUB3 PE=1 SV=1	36	10	71	10	328	37.1	6.84	1.31038e+09	7.99348e+08	1.38426e+09
Q08ES8	60S ribosomal protein L11 OS=Homo sapiens OX=9606 PE=2 SV=1	47	7	82	1	177	20.1	9.6	2.24463e+09	2.06499e+09	1.3806e+09
O00148	ATP-dependent RNA helicase DDX39A OS=Homo sapiens OX=9606 GN=DDX39A PE=1 SV=2	48	16	115	5	427	49.1	5.68	2.08789e+09	2.34849e+09	1.37884e+09
P06213	Insulin receptor OS=Homo sapiens OX=9606 GN=INSR PE=1 SV=4	3	4	4	4	1382	156.2	6.2	8.71901e+07	1.04221e+08	1.37868e+09
P84090	Enhancer of rudimentary homolog OS=Homo sapiens OX=9606 GN=ERH PE=1 SV=1	74	5	87	5	104	12.3	5.92	5.98008e+08	8.57393e+08	1.37785e+09
G3V203	60S ribosomal protein L18 OS=Homo sapiens OX=9606 GN=RPL18 PE=1 SV=1	40	6	62	6	164	18.7	11.59	1.87357e+09	2.02509e+09	1.37659e+09
M0QYS1	60S ribosomal protein L13a (Fragment) OS=Homo sapiens OX=9606 GN=RPL13A PE=1 SV=2	37	10	97	10	210	24.2	10.86	1.81935e+09	1.91097e+09	1.37573e+09
A0A5C2GNC4	IG c742_light_IGKV1-5_IGKJ1 (Fragment) OS=Homo sapiens OX=9606 PE=2 SV=1	11	1	1	1	103	11.4	8	1.71432e+07	1.82702e+08	1.36811e+09
B3KNC3	Nucleolar complex protein 2 homolog OS=Homo sapiens OX=9606 PE=2 SV=1	24	18	129	4	749	84.9	5.62	1.1287e+09	9.38799e+08	1.35368e+09
P49327	Fatty acid synthase OS=Homo sapiens OX=9606 GN=FASN PE=1 SV=3	40	75	398	75	2511	273.3	6.44	4.98031e+09	4.91533e+09	1.34719e+09
Q15717	ELAV-like protein 1 OS=Homo sapiens OX=9606 GN=ELAVL1 PE=1 SV=2	46	12	135	11	326	36.1	9.17	8.00637e+08	9.63626e+08	1.33296e+09
P50454	Serpin H1 OS=Homo sapiens OX=9606 GN=SERPINH1 PE=1 SV=2	42	16	161	16	418	46.4	8.69	3.1193e+09	3.81507e+09	1.32318e+09
A0A024R1T5	2',3'-cyclic-nucleotide 3'-phosphodiesterase OS=Homo sapiens OX=9606 GN=CNP PE=3 SV=1	41	16	52	16	401	45.1	8.53	1.01532e+09	7.54844e+08	1.31317e+09
O15061	Synemin OS=Homo sapiens OX=9606 GN=SYNM PE=1 SV=2	24	30	73	5	1565	172.7	5.16	1.14137e+09	1.21634e+09	1.30641e+09
Q14683	Structural maintenance of chromosomes protein 1A OS=Homo sapiens OX=9606 GN=SMC1A PE=1 SV=2	42	49	248	49	1233	143.1	7.64	1.55134e+09	2.15343e+09	1.30044e+09
Q03701	CCAAT/enhancer-binding protein zeta OS=Homo sapiens OX=9606 GN=CEBPZ PE=1 SV=3	37	35	214	2	1054	120.9	5.94	1.79392e+09	1.29272e+09	1.29751e+09
Q08945	FACT complex subunit SSRP1 OS=Homo sapiens OX=9606 GN=SSRP1 PE=1 SV=1	43	24	165	24	709	81	6.87	1.23001e+09	2.25725e+09	1.29137e+09
P62244	40S ribosomal protein S15a OS=Homo sapiens OX=9606 GN=RPS15A PE=1 SV=2	57	7	60	3	130	14.8	10.13	1.82843e+09	1.24088e+09	1.28486e+09
A0A2Z6ATB6	Drebrin A OS=Homo sapiens OX=9606 GN=DBN1 PE=2 SV=1	45	24	206	24	695	76.3	4.51	1.00429e+09	1.33224e+09	1.28005e+09
O94776	Metastasis-associated protein MTA2 OS=Homo sapiens OX=9606 GN=MTA2 PE=1 SV=1	31	20	83	17	668	75	9.66	1.05036e+09	1.15471e+09	1.27754e+09
Q8TBR3	Fusion (Involved in t(1216) in malignant liposarcoma) OS=Homo sapiens OX=9606 GN=FUS PE=2 SV=1	22	8	129	6	526	53.4	9.38	1.02927e+09	8.88462e+08	1.26758e+09
A8K894	cDNA FLJ77927 OS=Homo sapiens OX=9606 PE=2 SV=1	46	17	58	16	537	59.6	7.85	4.02335e+08	4.90309e+09	1.25949e+09
Q16629	Serine/arginine-rich splicing factor 7 OS=Homo sapiens OX=9606 GN=SRSF7 PE=1 SV=1	32	9	70	8	238	27.4	11.82	7.10078e+08	1.55742e+09	1.25899e+09
O60264	SWI/SNF-related matrix-associated actin-dependent regulator of chromatin subfamily A member 5 OS=Homo sapiens OX=9606 GN=SMARCA5 PE=1 SV=1	45	49	244	39	1052	121.8	8.09	1.89361e+09	1.36557e+09	1.25732e+09
A8K964	Pinin OS=Homo sapiens OX=9606 PE=2 SV=1	36	25	155	11	717	81.5	7.37	8.46941e+08	9.30714e+08	1.2521e+09
Q15365	Poly(rC)-binding protein 1 OS=Homo sapiens OX=9606 GN=PCBP1 PE=1 SV=2	74	16	169	11	356	37.5	7.09	2.2387e+09	2.97925e+09	1.25028e+09
P28331	NADH-ubiquinone oxidoreductase 75 kDa subunit, mitochondrial OS=Homo sapiens OX=9606 GN=NDUFS1 PE=1 SV=3	35	17	46	17	727	79.4	6.23	3.68847e+08	3.17244e+08	1.2496e+09
Q6IBM8	116 kDa U5 small nuclear ribonucleoprotein component OS=Homo sapiens OX=9606 GN=U5-116KD PE=2 SV=1	52	37	263	36	972	109.4	5	1.20688e+09	2.0196e+09	1.2334e+09
Q5JTH9	RRP12-like protein OS=Homo sapiens OX=9606 GN=RRP12 PE=1 SV=2	34	37	185	36	1297	143.6	8.75	1.69313e+09	1.33582e+09	1.22846e+09
P09661	U2 small nuclear ribonucleoprotein A' OS=Homo sapiens OX=9606 GN=SNRPA1 PE=1 SV=2	60	12	65	12	255	28.4	8.62	1.00361e+09	6.0095e+08	1.21071e+09
P57740	Nuclear pore complex protein Nup107 OS=Homo sapiens OX=9606 GN=NUP107 PE=1 SV=1	38	25	147	25	925	106.3	5.43	7.40044e+08	6.79387e+08	1.20452e+09
E9PDF6	Unconventional myosin-Ib OS=Homo sapiens OX=9606 GN=MYO1B PE=1 SV=1	34	35	224	33	1107	128.4	9.31	1.34864e+09	1.43584e+09	1.20139e+09
P14618	Pyruvate kinase PKM OS=Homo sapiens OX=9606 GN=PKM PE=1 SV=4	57	27	300	27	531	57.9	7.84	7.35259e+09	4.78038e+09	1.19404e+09
P12956	X-ray repair cross-complementing protein 6 OS=Homo sapiens OX=9606 GN=XRCC6 PE=1 SV=2	51	30	251	30	609	69.8	6.64	2.17274e+09	2.79925e+09	1.18693e+09
P61254	60S ribosomal protein L26 OS=Homo sapiens OX=9606 GN=RPL26 PE=1 SV=1	44	8	61	2	145	17.2	10.55	1.57406e+09	1.42199e+09	1.18415e+09
Q9BZE4	GTP-binding protein 4 OS=Homo sapiens OX=9606 GN=GTPBP4 PE=1 SV=3	48	29	166	29	634	73.9	9.5	1.17159e+09	1.47893e+09	1.1804e+09
Q86VX4	Structural maintenance of chromosomes protein OS=Homo sapiens OX=9606 GN=SMC3 PE=2 SV=1	49	55	269	55	1217	141.4	7.18	1.47409e+09	1.59383e+09	1.15196e+09
P62424	60S ribosomal protein L7a OS=Homo sapiens OX=9606 GN=RPL7A PE=1 SV=2	46	14	113	14	266	30	10.61	1.73118e+09	2.34416e+09	1.15055e+09
P50990	T-complex protein 1 subunit theta OS=Homo sapiens OX=9606 GN=CCT8 PE=1 SV=4	62	31	186	31	548	59.6	5.6	3.16045e+09	3.43655e+09	1.14991e+09
B9EG60	Synaptopodin 2 OS=Homo sapiens OX=9606 GN=SYNPO2 PE=2 SV=1	45	44	179	3	1261	136.2	8.79	7.77454e+08	1.07178e+09	1.14871e+09
Q8WYP5	Protein ELYS OS=Homo sapiens OX=9606 GN=AHCTF1 PE=1 SV=3	28	51	202	51	2266	252.3	6.6	7.82046e+08	6.38654e+08	1.13744e+09
S4R3H4	Apoptotic chromatin condensation inducer in the nucleus OS=Homo sapiens OX=9606 GN=ACIN1 PE=1 SV=1	39	38	209	4	1283	145.4	6	8.415e+08	9.75268e+08	1.13723e+09
P39023	60S ribosomal protein L3 OS=Homo sapiens OX=9606 GN=RPL3 PE=1 SV=2	46	18	161	2	403	46.1	10.18	2.20265e+09	2.84956e+09	1.12954e+09
P62906	60S ribosomal protein L10a OS=Homo sapiens OX=9606 GN=RPL10A PE=1 SV=2	45	10	100	10	217	24.8	9.94	1.80316e+09	1.57513e+09	1.12473e+09
A0A5C2FWS4	IGL c1548_light_IGLV2-23_IGLJ3 (Fragment) OS=Homo sapiens OX=9606 PE=2 SV=1	7	1	2	1	111	11.6	8.31	2.15985e+06	1.23498e+08	1.12105e+09
B2R8Z8	cDNA, FLJ94136, highly similar to Homo sapiens synaptotagmin binding, cytoplasmic RNA interacting protein (SYNCRIP), mRNA OS=Homo sapiens OX=9606 PE=2 SV=1	54	28	293	20	623	69.6	8.76	1.21423e+09	1.14953e+09	1.11949e+09
P13010	X-ray repair cross-complementing protein 5 OS=Homo sapiens OX=9606 GN=XRCC5 PE=1 SV=3	52	30	210	30	732	82.7	5.81	1.14187e+09	1.70665e+09	1.11647e+09
P00966	Argininosuccinate synthase OS=Homo sapiens OX=9606 GN=ASS1 PE=1 SV=2	37	17	82	17	412	46.5	8.02	2.77289e+09	2.47822e+09	1.11345e+09
E1NZA1	Peroxisome proliferator activated receptor interacting complex protein OS=Homo sapiens OX=9606 GN=PRIC295 PE=2 SV=1	46	106	392	106	2671	292.6	7.43	3.3374e+09	4.03266e+09	1.11301e+09
B4DM74	60S ribosomal protein L18a OS=Homo sapiens OX=9606 PE=2 SV=1	44	7	79	7	154	18.1	10.48	1.77887e+09	1.63274e+09	1.11102e+09
Q8WUM0	Nuclear pore complex protein Nup133 OS=Homo sapiens OX=9606 GN=NUP133 PE=1 SV=2	40	37	214	37	1156	128.9	5.1	7.94409e+08	1.22291e+09	1.10398e+09
P46781	40S ribosomal protein S9 OS=Homo sapiens OX=9606 GN=RPS9 PE=1 SV=3	37	10	73	10	194	22.6	10.65	1.99493e+09	2.42674e+09	1.10301e+09
Q8WTT2	Nucleolar complex protein 3 homolog OS=Homo sapiens OX=9606 GN=NOC3L PE=1 SV=1	36	24	118	24	800	92.5	9.17	6.57828e+08	7.23011e+08	1.09985e+09
B2RE59	CCR4-NOT transcription complex subunit 9 OS=Homo sapiens OX=9606 PE=2 SV=1	37	9	22	9	299	33.6	8.03	1.00267e+08	2.87379e+08	1.09557e+09
A0A804HL40	Leucine-rich PPR motif-containing protein, mitochondrial OS=Homo sapiens OX=9606 GN=LRPPRC PE=4 SV=1	54	68	328	64	1393	157.7	6.18	4.02598e+09	4.39259e+09	1.09529e+09
P05387	60S acidic ribosomal protein P2 OS=Homo sapiens OX=9606 GN=RPLP2 PE=1 SV=1	92	9	138	8	115	11.7	4.54	1.74512e+09	2.90309e+09	1.08846e+09
Q15050	Ribosome biogenesis regulatory protein homolog OS=Homo sapiens OX=9606 GN=RRS1 PE=1 SV=2	52	16	90	16	365	41.2	10.7	5.98996e+08	2.32369e+09	1.08681e+09
O00231	26S proteasome non-ATPase regulatory subunit 11 OS=Homo sapiens OX=9606 GN=PSMD11 PE=1 SV=3	51	19	110	19	422	47.4	6.48	1.58767e+09	2.45061e+09	1.06743e+09
P49458	Signal recognition particle 9 kDa protein OS=Homo sapiens OX=9606 GN=SRP9 PE=1 SV=2	53	5	57	5	86	10.1	7.97	9.13188e+08	8.38992e+08	1.06711e+09
Q96P63	Serpin B12 OS=Homo sapiens OX=9606 GN=SERPINB12 PE=1 SV=1	14	4	9	4	405	46.2	5.53	1.64184e+08	2.55907e+08	1.0595e+09
A0A7I2V535	Non-POU domain-containing octamer-binding protein OS=Homo sapiens OX=9606 GN=NONO PE=1 SV=1	46	22	248	20	501	57.6	9.33	2.37736e+09	3.4267e+09	1.0573e+09
B4DZC9	Non-specific serine/threonine protein kinase (Fragment) OS=Homo sapiens OX=9606 PE=2 SV=1	5	6	15	5	1048	119.8	4.91	2.0222e+09	3.91817e+08	1.05652e+09
P08779	Keratin, type I cytoskeletal 16 OS=Homo sapiens OX=9606 GN=KRT16 PE=1 SV=4	68	30	256	17	473	51.2	5.05	1.14276e+09	6.90056e+08	1.0502e+09
Q8IY81	pre-rRNA 2'-O-ribose RNA methyltransferase FTSJ3 OS=Homo sapiens OX=9606 GN=FTSJ3 PE=1 SV=2	44	29	234	29	847	96.5	8.4	1.62874e+09	2.09034e+09	1.04977e+09
D3DUZ3	Interferon, gamma-inducible protein 16, isoform CRA_a OS=Homo sapiens OX=9606 GN=IFI16 PE=4 SV=1	50	30	168	30	733	82.4	9.32	1.09474e+09	1.3068e+09	1.04874e+09
P39019	40S ribosomal protein S19 OS=Homo sapiens OX=9606 GN=RPS19 PE=1 SV=2	59	10	100	10	145	16.1	10.32	6.70405e+08	7.75605e+08	1.04849e+09
P62829	60S ribosomal protein L23 OS=Homo sapiens OX=9606 GN=RPL23 PE=1 SV=1	56	6	93	6	140	14.9	10.51	1.17352e+09	1.44433e+09	1.04725e+09
P52597	Heterogeneous nuclear ribonucleoprotein F OS=Homo sapiens OX=9606 GN=HNRNPF PE=1 SV=3	46	13	208	11	415	45.6	5.58	1.21089e+09	1.76091e+09	1.03809e+09
O15226	NF-kappa-B-repressing factor OS=Homo sapiens OX=9606 GN=NKRF PE=1 SV=2	40	25	145	25	690	77.6	8.79	5.90174e+08	7.67089e+08	1.03602e+09
Q7KZF4	Staphylococcal nuclease domain-containing protein 1 OS=Homo sapiens OX=9606 GN=SND1 PE=1 SV=1	48	33	159	33	910	101.9	7.17	3.13306e+09	3.15404e+09	1.03584e+09
Q9Y285	Phenylalanine--tRNA ligase alpha subunit OS=Homo sapiens OX=9606 GN=FARSA PE=1 SV=3	27	12	44	6	508	57.5	7.8	6.47076e+08	5.28012e+08	1.03486e+09
Q5U043	S-(hydroxymethyl)glutathione dehydrogenase OS=Homo sapiens OX=9606 PE=2 SV=1	34	12	75	12	374	39.7	7.49	1.93083e+09	1.79941e+09	1.03346e+09
O00116	Alkyldihydroxyacetonephosphate synthase, peroxisomal OS=Homo sapiens OX=9606 GN=AGPS PE=1 SV=1	32	14	49	14	658	72.9	7.34	5.80882e+08	6.05243e+08	1.02812e+09
P06733	Alpha-enolase OS=Homo sapiens OX=9606 GN=ENO1 PE=1 SV=2	66	21	149	18	434	47.1	7.39	1.01204e+09	3.72049e+09	1.02466e+09
P18754	Regulator of chromosome condensation OS=Homo sapiens OX=9606 GN=RCC1 PE=1 SV=1	45	12	90	12	421	44.9	7.52	3.99954e+08	3.94702e+08	1.01534e+09
Q9Y4W6	AFG3-like protein 2 OS=Homo sapiens OX=9606 GN=AFG3L2 PE=1 SV=2	28	22	55	21	797	88.5	8.66	7.38543e+08	8.21572e+08	1.01462e+09
B9ZVN9	DNA-directed RNA polymerase subunit OS=Homo sapiens OX=9606 GN=POLR1A PE=1 SV=1	31	38	132	37	1659	187.7	7.39	1.07206e+09	6.29406e+08	1.01112e+09
P62888	60S ribosomal protein L30 OS=Homo sapiens OX=9606 GN=RPL30 PE=1 SV=2	66	7	82	7	115	12.8	9.63	1.25804e+09	1.42262e+09	1.00731e+09
P18077	60S ribosomal protein L35a OS=Homo sapiens OX=9606 GN=RPL35A PE=1 SV=2	38	5	80	5	110	12.5	11.06	1.89645e+09	1.22955e+09	9.99862e+08
Q9BUQ8	Probable ATP-dependent RNA helicase DDX23 OS=Homo sapiens OX=9606 GN=DDX23 PE=1 SV=3	28	23	99	23	820	95.5	9.55	9.36308e+08	1.25528e+09	9.95213e+08
A0A2R8Y6J3	60S ribosomal protein L5 (Fragment) OS=Homo sapiens OX=9606 GN=RPL5 PE=1 SV=1	54	14	125	14	238	27	9.13	1.46157e+09	1.62001e+09	9.91278e+08
Q9GZR7	ATP-dependent RNA helicase DDX24 OS=Homo sapiens OX=9606 GN=DDX24 PE=1 SV=1	44	31	248	31	859	96.3	9.06	1.04625e+09	1.12492e+09	9.88288e+08
A0A1Y0BRN3	Unconventional myosin-6 OS=Homo sapiens OX=9606 GN=MYO6 PE=1 SV=1	39	42	174	42	1285	148.5	8.53	9.06107e+08	8.3955e+08	9.8682e+08
K7ERI7	60S ribosomal protein L22 OS=Homo sapiens OX=9606 GN=RPL22 PE=1 SV=1	54	4	36	4	95	11.2	6.8	1.01581e+09	7.32643e+08	9.82021e+08
Q9GZL7	Ribosome biogenesis protein WDR12 OS=Homo sapiens OX=9606 GN=WDR12 PE=1 SV=2	51	15	108	15	423	47.7	5.9	5.38613e+08	6.65333e+08	9.78928e+08
O75427	Leucine-rich repeat and calponin homology domain-containing protein 4 OS=Homo sapiens OX=9606 GN=LRCH4 PE=1 SV=2	15	7	8	7	683	73.4	8.22	9.34179e+08	5.83777e+08	9.67897e+08
H7C2W9	60S ribosomal protein L31 (Fragment) OS=Homo sapiens OX=9606 GN=RPL31 PE=1 SV=1	43	5	36	5	108	12.8	11	1.03017e+09	1.13602e+09	9.66372e+08
Q1ED39	Lysine-rich nucleolar protein 1 OS=Homo sapiens OX=9606 GN=KNOP1 PE=1 SV=1	22	9	31	9	458	51.6	9.86	3.19036e+08	4.37378e+08	9.66208e+08
Q13573	SNW domain-containing protein 1 OS=Homo sapiens OX=9606 GN=SNW1 PE=1 SV=1	42	18	122	2	536	61.5	9.52	9.04443e+08	8.38945e+08	9.64362e+08
B2R7T8	F-actin-capping protein subunit beta OS=Homo sapiens OX=9606 PE=2 SV=1	68	18	132	18	272	30.6	6	7.42525e+08	7.06392e+08	9.52108e+08
P36578	60S ribosomal protein L4 OS=Homo sapiens OX=9606 GN=RPL4 PE=1 SV=5	40	16	141	16	427	47.7	11.06	1.41873e+09	2.20757e+09	9.47239e+08
Q14966	Zinc finger protein 638 OS=Homo sapiens OX=9606 GN=ZNF638 PE=1 SV=2	22	35	117	35	1978	220.5	6.38	8.00563e+08	3.97747e+08	9.46824e+08
Q14684	Ribosomal RNA processing protein 1 homolog B OS=Homo sapiens OX=9606 GN=RRP1B PE=1 SV=3	45	23	123	23	758	84.4	9.76	7.26386e+08	6.79542e+08	9.4299e+08
B3KRG2	DNA excision repair protein ERCC-3 OS=Homo sapiens OX=9606 PE=2 SV=1	10	6	21	6	718	82	7.87	3.82875e+08	3.17234e+08	9.40989e+08
B2RWN5	HEAT repeat-containing protein 1 OS=Homo sapiens OX=9606 GN=HEATR1 PE=2 SV=1	36	62	281	62	2144	242.1	6.55	1.07763e+09	9.6164e+08	9.38037e+08
O00425	Insulin-like growth factor 2 mRNA-binding protein 3 OS=Homo sapiens OX=9606 GN=IGF2BP3 PE=1 SV=2	45	22	114	19	579	63.7	8.87	1.61546e+09	2.105e+09	9.37282e+08
Q53GK6	Beta actin variant (Fragment) OS=Homo sapiens OX=9606 PE=2 SV=1	67	20	931	1	375	41.7	5.48	8.40854e+08	8.88731e+08	9.32706e+08
A0A024QZW7	Nucleoporin 153kDa, isoform CRA_a OS=Homo sapiens OX=9606 GN=NUP153 PE=4 SV=1	41	41	196	41	1475	153.9	8.73	8.5618e+08	1.28919e+09	9.16755e+08
P05114	Non-histone chromosomal protein HMG-14 OS=Homo sapiens OX=9606 GN=HMGN1 PE=1 SV=3	47	6	120	6	100	10.7	9.6	1.02753e+08	1.77799e+08	9.15248e+08
Q01469	Fatty acid-binding protein 5 OS=Homo sapiens OX=9606 GN=FABP5 PE=1 SV=3	59	7	22	7	135	15.2	7.01	1.43463e+08	4.03488e+08	9.14333e+08
Q04837	Single-stranded DNA-binding protein, mitochondrial OS=Homo sapiens OX=9606 GN=SSBP1 PE=1 SV=1	39	5	57	5	148	17.2	9.6	7.28807e+08	9.39313e+08	9.12756e+08
Q53FD7	Nucleoporin 54kDa variant (Fragment) OS=Homo sapiens OX=9606 PE=2 SV=1	40	16	128	16	507	55.3	7.28	4.38129e+08	5.48527e+08	8.99601e+08
P13667	Protein disulfide-isomerase A4 OS=Homo sapiens OX=9606 GN=PDIA4 PE=1 SV=2	56	34	240	34	645	72.9	5.07	3.43185e+09	3.34617e+09	8.97275e+08
Q15459	Splicing factor 3A subunit 1 OS=Homo sapiens OX=9606 GN=SF3A1 PE=1 SV=1	46	29	219	29	793	88.8	5.22	7.24814e+08	1.07347e+09	8.89105e+08
Q13601	KRR1 small subunit processome component homolog OS=Homo sapiens OX=9606 GN=KRR1 PE=1 SV=4	40	14	82	9	381	43.6	9.77	8.21115e+08	7.77003e+08	8.88476e+08
Q01780	Exosome component 10 OS=Homo sapiens OX=9606 GN=EXOSC10 PE=1 SV=2	32	24	77	24	885	100.8	8.46	8.92007e+08	2.37642e+08	8.88426e+08
Q13813	Spectrin alpha chain, non-erythrocytic 1 OS=Homo sapiens OX=9606 GN=SPTAN1 PE=1 SV=3	44	90	353	90	2472	284.4	5.35	1.72229e+09	3.68036e+09	8.88349e+08
P62851	40S ribosomal protein S25 OS=Homo sapiens OX=9606 GN=RPS25 PE=1 SV=1	24	4	70	4	125	13.7	10.11	1.27351e+09	8.78019e+08	8.84556e+08
Q14315	Filamin-C OS=Homo sapiens OX=9606 GN=FLNC PE=1 SV=3	46	92	304	79	2725	290.8	5.97	1.90876e+09	2.30956e+09	8.8276e+08
Q8TDN6	Ribosome biogenesis protein BRX1 homolog OS=Homo sapiens OX=9606 GN=BRIX1 PE=1 SV=2	43	17	88	16	353	41.4	9.92	6.51339e+08	8.77235e+08	8.81857e+08
P14868	Aspartate--tRNA ligase, cytoplasmic OS=Homo sapiens OX=9606 GN=DARS1 PE=1 SV=2	63	29	129	29	501	57.1	6.55	1.60663e+09	2.14733e+09	8.77244e+08
A0A0A0MTB8	WD repeat-containing protein 36 OS=Homo sapiens OX=9606 GN=WDR36 PE=1 SV=1	43	28	136	28	895	99.3	7.36	6.71707e+08	4.57936e+08	8.72008e+08
H0YAR2	Polyadenylate-binding protein OS=Homo sapiens OX=9606 GN=PABPC1 PE=1 SV=2	53	27	145	19	599	66.6	9.28	1.59493e+09	1.88745e+09	8.67567e+08
Q15061	WD repeat-containing protein 43 OS=Homo sapiens OX=9606 GN=WDR43 PE=1 SV=3	37	21	99	21	677	74.8	5.57	5.60218e+08	5.11136e+08	8.67103e+08
Q2TAY7	WD40 repeat-containing protein SMU1 OS=Homo sapiens OX=9606 GN=SMU1 PE=1 SV=2	46	19	137	19	513	57.5	7.18	7.40549e+08	7.17743e+08	8.65194e+08
P05388	60S acidic ribosomal protein P0 OS=Homo sapiens OX=9606 GN=RPLP0 PE=1 SV=1	63	14	136	14	317	34.3	5.97	3.42207e+09	3.10324e+09	8.64772e+08
Q92522	Histone H1.10 OS=Homo sapiens OX=9606 GN=H1-10 PE=1 SV=1	37	8	51	8	213	22.5	10.76	3.87454e+08	9.36796e+08	8.60426e+08
Q9H8H0	Nucleolar protein 11 OS=Homo sapiens OX=9606 GN=NOL11 PE=1 SV=1	39	22	127	22	719	81.1	6.07	6.61555e+08	4.94379e+08	8.48184e+08
B4DS66	MICOS complex subunit MIC60 OS=Homo sapiens OX=9606 PE=2 SV=1	67	37	214	23	660	73.3	5.99	2.27051e+09	2.94628e+09	8.45435e+08
Q13263	Transcription intermediary factor 1-beta OS=Homo sapiens OX=9606 GN=TRIM28 PE=1 SV=5	64	32	254	32	835	88.5	5.77	2.11602e+09	2.78624e+09	8.44392e+08
Q08J23	RNA cytosine C(5)-methyltransferase NSUN2 OS=Homo sapiens OX=9606 GN=NSUN2 PE=1 SV=2	55	32	131	32	767	86.4	6.77	1.23009e+09	1.15795e+09	8.41717e+08
E5KSX8	Mitochondrial transcription factor A OS=Homo sapiens OX=9606 PE=4 SV=1	33	10	68	10	246	29.1	9.72	4.88003e+08	4.45516e+08	8.41337e+08
B4DPZ3	cDNA FLJ53290, highly similar to Cytoplasmic dynein 1 intermediate chain 2 OS=Homo sapiens OX=9606 PE=2 SV=1	29	12	33	5	630	70.4	5.3	9.88113e+08	8.30965e+08	8.28819e+08
A0A7I2V4F0	ATP-dependent RNA helicase DDX1 OS=Homo sapiens OX=9606 GN=DDX1 PE=1 SV=1	50	32	185	32	734	81.7	7.33	1.26859e+09	1.62861e+09	8.22087e+08
Q9Y221	60S ribosome subunit biogenesis protein NIP7 homolog OS=Homo sapiens OX=9606 GN=NIP7 PE=1 SV=1	43	6	40	6	180	20.4	8.51	5.88745e+08	3.80133e+08	8.15358e+08
Q969X6	U3 small nucleolar RNA-associated protein 4 homolog OS=Homo sapiens OX=9606 GN=UTP4 PE=1 SV=1	28	17	74	17	686	76.8	8.85	3.64759e+08	4.78677e+08	8.06947e+08
P30041	Peroxiredoxin-6 OS=Homo sapiens OX=9606 GN=PRDX6 PE=1 SV=3	72	16	102	16	224	25	6.38	2.15074e+09	1.93643e+09	8.06774e+08
H3BVI4	Lipase maturation factor OS=Homo sapiens OX=9606 GN=LMF1 PE=1 SV=1	2	1	12	1	350	40.1	9.33	5.54952e+08	3.30298e+08	8.06296e+08
P62917	60S ribosomal protein L8 OS=Homo sapiens OX=9606 GN=RPL8 PE=1 SV=2	41	8	62	8	257	28	11.03	1.46163e+09	1.52956e+09	8.01792e+08
P35658	Nuclear pore complex protein Nup214 OS=Homo sapiens OX=9606 GN=NUP214 PE=1 SV=2	32	41	196	41	2090	213.5	7.47	1.17259e+09	1.09659e+09	8.00374e+08
Q12769	Nuclear pore complex protein Nup160 OS=Homo sapiens OX=9606 GN=NUP160 PE=1 SV=3	26	33	166	3	1436	162	5.5	9.81971e+08	8.31765e+08	7.97924e+08
P31146	Coronin-1A OS=Homo sapiens OX=9606 GN=CORO1A PE=1 SV=4	30	12	36	12	461	51	6.68	8.75406e+08	3.06763e+08	7.97703e+08
X6R700	Chromatin target of PRMT1 protein OS=Homo sapiens OX=9606 GN=CHTOP PE=1 SV=1	31	5	76	5	223	23.6	12.26	1.63546e+08	2.25568e+08	7.97378e+08
Q9Y2W1	Thyroid hormone receptor-associated protein 3 OS=Homo sapiens OX=9606 GN=THRAP3 PE=1 SV=2	30	27	190	26	955	108.6	10.15	6.29539e+08	9.33391e+08	7.95461e+08
Q92945	Far upstream element-binding protein 2 OS=Homo sapiens OX=9606 GN=KHSRP PE=1 SV=4	53	25	129	22	711	73.1	7.3	2.33054e+09	2.24285e+09	7.95384e+08
Q53G71	Calreticulin variant (Fragment) OS=Homo sapiens OX=9606 PE=2 SV=1	51	17	176	17	406	46.9	4.45	2.14439e+09	4.02539e+09	7.9446e+08
P07814	Bifunctional glutamate/proline--tRNA ligase OS=Homo sapiens OX=9606 GN=EPRS1 PE=1 SV=5	46	55	215	54	1512	170.5	7.33	2.17578e+09	2.94129e+09	7.93923e+08
Q9BQG0	Myb-binding protein 1A OS=Homo sapiens OX=9606 GN=MYBBP1A PE=1 SV=2	37	42	204	42	1328	148.8	9.28	9.79115e+08	1.19399e+09	7.92485e+08
P62241	40S ribosomal protein S8 OS=Homo sapiens OX=9606 GN=RPS8 PE=1 SV=2	45	9	107	9	208	24.2	10.32	1.74046e+09	1.31805e+09	7.87511e+08
O75694	Nuclear pore complex protein Nup155 OS=Homo sapiens OX=9606 GN=NUP155 PE=1 SV=1	32	34	192	34	1391	155.1	6.16	7.56346e+08	1.00237e+09	7.8202e+08
Q9NY12	H/ACA ribonucleoprotein complex subunit 1 OS=Homo sapiens OX=9606 GN=GAR1 PE=1 SV=1	36	8	127	8	217	22.3	10.92	6.07718e+08	6.60569e+08	7.81258e+08
P23528	Cofilin-1 OS=Homo sapiens OX=9606 GN=CFL1 PE=1 SV=3	78	14	116	11	166	18.5	8.09	3.46224e+09	2.51684e+09	7.77111e+08
A0A024R734	Nuclear factor of activated T-cells 5, tonicity-responsive, isoform CRA_b OS=Homo sapiens OX=9606 GN=NFAT5 PE=4 SV=1	5	4	7	4	1455	157.9	5.4	9.21723e+06	3.38029e+08	7.69635e+08
Q13435	Splicing factor 3B subunit 2 OS=Homo sapiens OX=9606 GN=SF3B2 PE=1 SV=2	46	34	164	34	895	100.2	5.67	7.52347e+08	1.09211e+09	7.64575e+08
Q9BVP2	Guanine nucleotide-binding protein-like 3 OS=Homo sapiens OX=9606 GN=GNL3 PE=1 SV=2	41	19	111	18	549	62	9.16	5.33468e+08	7.95926e+08	7.56646e+08
P07737	Profilin-1 OS=Homo sapiens OX=9606 GN=PFN1 PE=1 SV=2	87	9	97	9	140	15	8.27	1.96267e+09	2.1521e+09	7.54086e+08
P18583	Protein SON OS=Homo sapiens OX=9606 GN=SON PE=1 SV=4	25	41	221	17	2426	263.7	5.64	1.10048e+09	1.00837e+09	7.515e+08
Q6PJJ2	RRP1 protein (Fragment) OS=Homo sapiens OX=9606 GN=RRP1 PE=2 SV=2	40	18	94	18	460	52.7	9.33	1.1989e+09	8.73422e+08	7.51384e+08
Q13200	26S proteasome non-ATPase regulatory subunit 2 OS=Homo sapiens OX=9606 GN=PSMD2 PE=1 SV=3	44	32	171	32	908	100.1	5.2	1.54429e+09	2.22115e+09	7.46516e+08
B2RNR6	Zinc finger RNA binding protein OS=Homo sapiens OX=9606 GN=ZFR PE=2 SV=1	37	28	132	28	1074	116.9	9.04	4.21883e+08	6.34137e+08	7.45471e+08
P53621	Coatomer subunit alpha OS=Homo sapiens OX=9606 GN=COPA PE=1 SV=2	42	44	157	44	1224	138.3	7.66	1.50164e+09	2.16427e+09	7.45067e+08
Q53HR1	Eukaryotic translation elongation factor 1 alpha 1 variant (Fragment) OS=Homo sapiens OX=9606 PE=2 SV=1	57	12	213	1	366	39.2	8.84	3.33021e+09	3.16214e+09	7.45025e+08
P16615	Sarcoplasmic/endoplasmic reticulum calcium ATPase 2 OS=Homo sapiens OX=9606 GN=ATP2A2 PE=1 SV=1	45	41	222	41	1042	114.7	5.34	2.41445e+09	2.41512e+09	7.43484e+08
P42677	40S ribosomal protein S27 OS=Homo sapiens OX=9606 GN=RPS27 PE=1 SV=3	39	4	48	2	84	9.5	9.45	1.07462e+09	9.87148e+08	7.42882e+08
P53582	Methionine aminopeptidase 1 OS=Homo sapiens OX=9606 GN=METAP1 PE=1 SV=2	28	8	38	8	386	43.2	7.17	2.17305e+08	2.77932e+08	7.41232e+08
P26373	60S ribosomal protein L13 OS=Homo sapiens OX=9606 GN=RPL13 PE=1 SV=4	36	8	99	8	211	24.2	11.65	1.34571e+09	1.52132e+09	7.40093e+08
J3KRX5	60S ribosomal protein L17 (Fragment) OS=Homo sapiens OX=9606 GN=RPL17 PE=1 SV=1	49	7	54	7	174	20.2	10.1	1.20279e+09	1.45071e+09	7.38501e+08
Q7Z2W4	Zinc finger CCCH-type antiviral protein 1 OS=Homo sapiens OX=9606 GN=ZC3HAV1 PE=1 SV=3	38	24	89	24	902	101.4	8.4	6.8731e+08	3.9898e+08	7.37815e+08
P52907	F-actin-capping protein subunit alpha-1 OS=Homo sapiens OX=9606 GN=CAPZA1 PE=1 SV=3	73	14	143	12	286	32.9	5.69	3.99738e+08	7.17683e+08	7.37138e+08
P62753	40S ribosomal protein S6 OS=Homo sapiens OX=9606 GN=RPS6 PE=1 SV=1	33	8	107	8	249	28.7	10.84	1.10446e+09	1.35874e+09	7.36828e+08
A8K5H7	cDNA FLJ77542, highly similar to Homo sapiens YME1-like 1 (S. cerevisiae) (YME1L1), transcript variant 3, mRNA OS=Homo sapiens OX=9606 PE=2 SV=1	16	8	17	8	716	79.8	8.56	7.14829e+08	2.43061e+08	7.3543e+08
B4E3S1	cDNA FLJ57040, highly similar to Myosin-9 OS=Homo sapiens OX=9606 PE=2 SV=1	55	51	610	13	964	110.8	8.25	4.71354e+08	4.92553e+08	7.35181e+08
Q96I24	Far upstream element-binding protein 3 OS=Homo sapiens OX=9606 GN=FUBP3 PE=1 SV=2	67	27	136	25	572	61.6	8.38	8.42821e+08	2.43858e+09	7.27635e+08
Q9BS26	Endoplasmic reticulum resident protein 44 OS=Homo sapiens OX=9606 GN=ERP44 PE=1 SV=1	20	8	30	7	406	46.9	5.26	8.06182e+08	6.82339e+08	7.24834e+08
Q13151	Heterogeneous nuclear ribonucleoprotein A0 OS=Homo sapiens OX=9606 GN=HNRNPA0 PE=1 SV=1	38	9	148	8	305	30.8	9.29	6.84426e+08	1.1112e+09	7.24074e+08
P62318	Small nuclear ribonucleoprotein Sm D3 OS=Homo sapiens OX=9606 GN=SNRPD3 PE=1 SV=1	53	5	100	5	126	13.9	10.32	5.73804e+08	9.01858e+08	7.22795e+08
Q09028	Histone-binding protein RBBP4 OS=Homo sapiens OX=9606 GN=RBBP4 PE=1 SV=3	25	11	100	5	425	47.6	4.89	6.75663e+08	1.16101e+09	7.1745e+08
P78406	mRNA export factor OS=Homo sapiens OX=9606 GN=RAE1 PE=1 SV=1	59	13	116	2	368	40.9	7.83	3.34799e+08	4.49535e+08	7.16972e+08
Q8N163	Cell cycle and apoptosis regulator protein 2 OS=Homo sapiens OX=9606 GN=CCAR2 PE=1 SV=2	45	29	188	29	923	102.8	5.22	8.24518e+08	1.15773e+09	7.13508e+08
Q9BQQ5	Ribosomal protein L27a OS=Homo sapiens OX=9606 GN=L27a PE=4 SV=1	39	4	30	4	106	12	11.46	8.73736e+08	7.43836e+08	7.10029e+08
P17480	Nucleolar transcription factor 1 OS=Homo sapiens OX=9606 GN=UBTF PE=1 SV=1	35	25	120	25	764	89.4	5.81	7.1551e+08	6.32484e+08	7.06096e+08
P27348	14-3-3 protein theta OS=Homo sapiens OX=9606 GN=YWHAQ PE=1 SV=1	53	14	134	10	245	27.7	4.78	1.77245e+09	2.04409e+09	7.02275e+08
B4DMM7	cDNA FLJ59722, highly similar to Retinoblastoma-binding protein 5 OS=Homo sapiens OX=9606 PE=2 SV=1	12	6	14	6	573	63.3	5.2	6.95467e+08	4.61554e+08	7.01674e+08
B3KMC9	5'-3' exoribonuclease OS=Homo sapiens OX=9606 PE=2 SV=1	35	27	86	27	950	108.5	7.47	4.12188e+08	7.39529e+08	7.00112e+08
P49321	Nuclear autoantigenic sperm protein OS=Homo sapiens OX=9606 GN=NASP PE=1 SV=2	33	19	76	19	788	85.2	4.3	7.68157e+08	3.94359e+08	6.99344e+08
B5MCF9	Pescadillo homolog OS=Homo sapiens OX=9606 GN=PES1 PE=1 SV=1	38	20	112	20	571	66	7.5	5.69219e+08	8.19598e+08	6.97923e+08
Q92925	SWI/SNF-related matrix-associated actin-dependent regulator of chromatin subfamily D member 2 OS=Homo sapiens OX=9606 GN=SMARCD2 PE=1 SV=3	32	14	48	13	531	58.9	9.64	1.08602e+09	4.07632e+08	6.96273e+08
Q12788	Transducin beta-like protein 3 OS=Homo sapiens OX=9606 GN=TBL3 PE=1 SV=2	44	25	150	25	808	89	6.9	8.24631e+08	2.19919e+09	6.94908e+08
O15525	Transcription factor MafG OS=Homo sapiens OX=9606 GN=MAFG PE=1 SV=1	45	8	29	5	162	17.8	10.04	2.61961e+08	2.3286e+08	6.92912e+08
P52701	DNA mismatch repair protein Msh6 OS=Homo sapiens OX=9606 GN=MSH6 PE=1 SV=2	27	30	76	30	1360	152.7	6.9	1.53899e+09	6.38239e+08	6.92644e+08
Q5HYL6	Uncharacterized protein DKFZp686E1899 OS=Homo sapiens OX=9606 GN=DKFZp686E1899 PE=2 SV=1	69	20	120	18	352	39.5	5.19	3.1452e+08	6.7641e+08	6.91888e+08
D7RXV9	DING protein p38 OS=Homo sapiens OX=9606 PE=3 SV=1	7	2	27	2	364	36.9	8.12	5.77105e+08	2.18495e+08	6.90381e+08
A8K3R2	Ribosome biogenesis protein BOP1 OS=Homo sapiens OX=9606 GN=BOP1 PE=2 SV=1	37	21	158	1	746	83.5	6.13	3.17426e+08	6.14719e+08	6.89243e+08
Q9BSC4	Nucleolar protein 10 OS=Homo sapiens OX=9606 GN=NOL10 PE=1 SV=1	30	21	58	21	688	80.3	8.46	6.72716e+08	2.9163e+08	6.84958e+08
A0A0S2Z3G3	Solute carrier family 25 (Mitochondrial carrier dicarboxylate transporter), member 10, isoform CRA_a (Fragment) OS=Homo sapiens OX=9606 GN=SLC25A10 PE=2 SV=1	41	10	38	10	296	32.1	9.35	6.06851e+08	3.9903e+08	6.83382e+08
A0A7P0TAE9	Calnexin OS=Homo sapiens OX=9606 GN=CANX PE=1 SV=1	40	32	250	13	626	71.3	4.72	2.81335e+09	3.44886e+09	6.82649e+08
P18085	ADP-ribosylation factor 4 OS=Homo sapiens OX=9606 GN=ARF4 PE=1 SV=3	58	9	77	6	180	20.5	7.14	1.21264e+09	1.42557e+09	6.79019e+08
P62820	Ras-related protein Rab-1A OS=Homo sapiens OX=9606 GN=RAB1A PE=1 SV=3	71	14	129	6	205	22.7	6.21	2.45824e+09	2.2912e+09	6.78984e+08
Q9H6R4	Nucleolar protein 6 OS=Homo sapiens OX=9606 GN=NOL6 PE=1 SV=2	22	23	126	23	1146	127.5	7.64	5.77818e+08	4.93999e+08	6.78309e+08
Q9Y3I0	RNA-splicing ligase RtcB homolog OS=Homo sapiens OX=9606 GN=RTCB PE=1 SV=1	42	20	128	20	505	55.2	7.23	9.27462e+08	1.1574e+09	6.76691e+08
P62273	40S ribosomal protein S29 OS=Homo sapiens OX=9606 GN=RPS29 PE=1 SV=2	13	1	9	1	56	6.7	10.13	2.58067e+08	1.37501e+08	6.76668e+08
Q13185	Chromobox protein homolog 3 OS=Homo sapiens OX=9606 GN=CBX3 PE=1 SV=4	58	9	144	7	183	20.8	5.33	5.15109e+08	7.07594e+08	6.76615e+08
E4W6B6	60S ribosomal protein L27 (Fragment) OS=Homo sapiens OX=9606 GN=RPL27 PE=2 SV=1	52	6	114	6	126	14.2	10.46	8.9714e+08	7.73444e+08	6.75902e+08
Q16531	DNA damage-binding protein 1 OS=Homo sapiens OX=9606 GN=DDB1 PE=1 SV=1	25	25	109	25	1140	126.9	5.26	5.05281e+08	4.36613e+08	6.73792e+08
A0A6I8PIX7	Supervillin OS=Homo sapiens OX=9606 GN=SVIL PE=1 SV=1	38	53	183	21	1904	213.5	7.28	1.44088e+09	1.24288e+09	6.71326e+08
P15924	Desmoplakin OS=Homo sapiens OX=9606 GN=DSP PE=1 SV=3	13	39	101	39	2871	331.6	6.81	7.66151e+08	5.09974e+08	6.685e+08
O43175	D-3-phosphoglycerate dehydrogenase OS=Homo sapiens OX=9606 GN=PHGDH PE=1 SV=4	44	18	74	18	533	56.6	6.71	3.9679e+08	3.73169e+08	6.66057e+08
O95373	Importin-7 OS=Homo sapiens OX=9606 GN=IPO7 PE=1 SV=1	24	20	72	20	1038	119.4	4.82	1.30414e+09	1.04793e+09	6.65966e+08
P26641	Elongation factor 1-gamma OS=Homo sapiens OX=9606 GN=EEF1G PE=1 SV=3	37	19	108	19	437	50.1	6.67	2.65705e+09	2.27486e+09	6.50408e+08
Q92835	Phosphatidylinositol 3,4,5-trisphosphate 5-phosphatase 1 OS=Homo sapiens OX=9606 GN=INPP5D PE=1 SV=2	44	45	117	43	1189	133.2	7.59	5.29221e+08	6.80869e+08	6.49451e+08
Q6NZ61	Ras homolog enriched in brain OS=Homo sapiens OX=9606 GN=RHEB PE=2 SV=1	36	7	39	7	184	20.5	5.92	5.86037e+08	7.59493e+08	6.4543e+08
A0A2U3TZM0	DNA helicase OS=Homo sapiens OX=9606 GN=CHD4 PE=1 SV=1	38	61	252	51	1902	216.7	6	1.16331e+09	1.44169e+09	6.45263e+08
P02649	Apolipoprotein E OS=Homo sapiens OX=9606 GN=APOE PE=1 SV=1	52	16	50	16	317	36.1	5.73	1.95152e+09	3.90121e+08	6.41851e+08
A0A024R5M9	Nuclear mitotic apparatus protein 1, isoform CRA_a OS=Homo sapiens OX=9606 GN=NUMA1 PE=4 SV=1	40	62	191	62	2101	236.4	5.8	7.74877e+08	7.8088e+08	6.39024e+08
Q6FI51	DNAJB1 protein OS=Homo sapiens OX=9606 GN=DNAJB1 PE=2 SV=1	40	14	55	13	340	38	8.63	4.08382e+08	7.32901e+08	6.32912e+08
Q07065	Cytoskeleton-associated protein 4 OS=Homo sapiens OX=9606 GN=CKAP4 PE=1 SV=2	53	27	133	26	602	66	5.92	1.17881e+09	1.52818e+09	6.31682e+08
Q8NFH5	Nucleoporin NUP35 OS=Homo sapiens OX=9606 GN=NUP35 PE=1 SV=1	35	9	114	9	326	34.8	9.09	2.7771e+08	3.27826e+08	6.31419e+08
H0YFD6	Enoyl-CoA hydratase OS=Homo sapiens OX=9606 GN=HADHA PE=1 SV=2	52	32	210	32	792	86.3	9.1	2.28553e+09	2.4271e+09	6.30179e+08
P05198	Eukaryotic translation initiation factor 2 subunit 1 OS=Homo sapiens OX=9606 GN=EIF2S1 PE=1 SV=3	63	17	91	17	315	36.1	5.08	8.21346e+08	9.29293e+08	6.29441e+08
Q9UNE7	E3 ubiquitin-protein ligase CHIP OS=Homo sapiens OX=9606 GN=STUB1 PE=1 SV=2	48	14	34	14	303	34.8	5.87	6.06022e+08	7.09075e+08	6.26069e+08
O43293	Death-associated protein kinase 3 OS=Homo sapiens OX=9606 GN=DAPK3 PE=1 SV=1	13	6	30	5	454	52.5	6.89	2.58279e+08	3.5744e+08	6.19275e+08
Q02878	60S ribosomal protein L6 OS=Homo sapiens OX=9606 GN=RPL6 PE=1 SV=3	47	16	102	16	288	32.7	10.58	1.59778e+09	1.94397e+09	6.16721e+08
P61964	WD repeat-containing protein 5 OS=Homo sapiens OX=9606 GN=WDR5 PE=1 SV=1	36	9	42	9	334	36.6	8.27	4.86261e+08	6.63506e+08	6.16677e+08
Q9BYG3	MKI67 FHA domain-interacting nucleolar phosphoprotein OS=Homo sapiens OX=9606 GN=NIFK PE=1 SV=1	56	15	127	15	293	34.2	9.88	3.7915e+08	5.53359e+08	6.16633e+08
D6RD18	Heterogeneous nuclear ribonucleoprotein A/B OS=Homo sapiens OX=9606 GN=HNRNPAB PE=1 SV=1	33	7	70	6	283	30.5	7.91	3.14308e+08	2.2508e+08	6.16338e+08
P30050	60S ribosomal protein L12 OS=Homo sapiens OX=9606 GN=RPL12 PE=1 SV=1	64	8	144	8	165	17.8	9.42	1.3818e+09	1.11823e+09	6.13383e+08
P56537	Eukaryotic translation initiation factor 6 OS=Homo sapiens OX=9606 GN=EIF6 PE=1 SV=1	57	8	55	8	245	26.6	4.68	4.17513e+08	4.91957e+08	6.08856e+08
Q6PUJ7	Prohibitin OS=Homo sapiens OX=9606 GN=HEL-215 PE=2 SV=1	46	11	65	11	272	29.8	5.76	8.3142e+08	8.88794e+08	6.0677e+08
Q07666	KH domain-containing, RNA-binding, signal transduction-associated protein 1 OS=Homo sapiens OX=9606 GN=KHDRBS1 PE=1 SV=1	26	8	91	7	443	48.2	8.66	3.78543e+08	5.31949e+08	6.03783e+08
O95782	AP-2 complex subunit alpha-1 OS=Homo sapiens OX=9606 GN=AP2A1 PE=1 SV=3	48	39	146	27	977	107.5	7.03	9.22015e+08	1.00792e+09	6.02585e+08
B5BU01	Eukaryotic translation initiation factor 2 beta OS=Homo sapiens OX=9606 GN=EIF2S2 PE=2 SV=1	50	15	70	15	333	38.3	5.94	9.3756e+08	9.83742e+08	5.94047e+08
Q9NX58	Cell growth-regulating nucleolar protein OS=Homo sapiens OX=9606 GN=LYAR PE=1 SV=2	40	14	54	14	379	43.6	9.54	6.08855e+08	6.30509e+08	5.92094e+08
Q8IZL8	Proline-, glutamic acid- and leucine-rich protein 1 OS=Homo sapiens OX=9606 GN=PELP1 PE=1 SV=2	27	20	91	20	1130	119.6	4.34	4.90594e+08	4.72081e+08	5.92003e+08
Q6RFH5	WD repeat-containing protein 74 OS=Homo sapiens OX=9606 GN=WDR74 PE=1 SV=1	33	10	49	10	385	42.4	8.32	6.83977e+08	1.60551e+08	5.86022e+08
Q15046	Lysine--tRNA ligase OS=Homo sapiens OX=9606 GN=KARS1 PE=1 SV=3	46	25	84	25	597	68	6.35	9.46294e+08	9.68296e+08	5.85207e+08
B3KY12	cDNA FLJ46581 fis, clone THYMU3043200, highly similar to Splicing factor 3A subunit 3 OS=Homo sapiens OX=9606 PE=2 SV=1	41	20	150	20	501	58.7	5.43	4.79836e+08	7.48382e+08	5.8449e+08
A8K7N0	60S ribosomal protein L14 OS=Homo sapiens OX=9606 PE=2 SV=1	28	5	53	5	218	23.6	10.84	9.14883e+08	1.09905e+09	5.83485e+08
Q15397	Pumilio homolog 3 OS=Homo sapiens OX=9606 GN=PUM3 PE=1 SV=3	38	21	110	4	648	73.5	9.64	4.0415e+08	5.20476e+08	5.81834e+08
P46060	Ran GTPase-activating protein 1 OS=Homo sapiens OX=9606 GN=RANGAP1 PE=1 SV=1	47	21	126	21	587	63.5	4.68	5.77502e+08	6.99229e+08	5.81565e+08
Q02880	DNA topoisomerase 2-beta OS=Homo sapiens OX=9606 GN=TOP2B PE=1 SV=3	33	48	232	1	1626	183.2	8	7.55347e+08	6.27461e+08	5.79699e+08
Q15182	Small nuclear ribonucleoprotein-associated protein OS=Homo sapiens OX=9606 GN=SNRPB PE=2 SV=1	25	7	85	6	285	29.7	10.07	3.8747e+08	6.98178e+08	5.79647e+08
Q9UMY1	Nucleolar protein 7 OS=Homo sapiens OX=9606 GN=NOL7 PE=1 SV=2	26	6	28	6	257	29.4	9.67	1.11329e+08	1.35086e+08	5.74647e+08
P46779	60S ribosomal protein L28 OS=Homo sapiens OX=9606 GN=RPL28 PE=1 SV=3	45	7	38	7	137	15.7	12.02	1.14223e+09	1.35393e+09	5.74162e+08
Q9Y224	RNA transcription, translation and transport factor protein OS=Homo sapiens OX=9606 GN=RTRAF PE=1 SV=1	40	9	58	9	244	28.1	6.65	5.27232e+08	8.48279e+08	5.73343e+08
O75717	WD repeat and HMG-box DNA-binding protein 1 OS=Homo sapiens OX=9606 GN=WDHD1 PE=1 SV=1	11	11	16	11	1129	125.9	5.62	1.71635e+09	1.27271e+09	5.71056e+08
Q8IUE6	Histone H2A type 2-B OS=Homo sapiens OX=9606 GN=H2AC21 PE=1 SV=3	58	7	360	1	130	14	10.89	1.35988e+08	3.0123e+08	5.70969e+08
P62854	40S ribosomal protein S26 OS=Homo sapiens OX=9606 GN=RPS26 PE=1 SV=3	37	4	32	4	115	13	11	7.91413e+08	8.81025e+08	5.6658e+08
A0A494C1M4	10-formyltetrahydrofolate dehydrogenase OS=Homo sapiens OX=9606 GN=ALDH1L2 PE=1 SV=1	16	12	14	12	932	102.8	6.57	1.24429e+08	1.41733e+08	5.63104e+08
Q53FN0	Serine/arginine-rich splicing factor 2 (Fragment) OS=Homo sapiens OX=9606 PE=2 SV=1	33	6	65	6	221	25.5	11.85	3.17624e+08	1.2921e+09	5.62658e+08
Q9UL25	Ras-related protein Rab-21 OS=Homo sapiens OX=9606 GN=RAB21 PE=1 SV=3	49	8	18	8	225	24.3	7.94	2.10408e+08	7.21018e+08	5.60869e+08
P62081	40S ribosomal protein S7 OS=Homo sapiens OX=9606 GN=RPS7 PE=1 SV=1	51	7	41	7	194	22.1	10.1	9.82629e+08	7.28117e+08	5.55151e+08
Q09666	Neuroblast differentiation-associated protein AHNAK OS=Homo sapiens OX=9606 GN=AHNAK PE=1 SV=2	49	130	258	130	5890	628.7	6.15	6.14725e+08	2.36794e+09	5.54708e+08
A0A0K0K1I0	Epididymis secretory protein Li 265 OS=Homo sapiens OX=9606 GN=HEL-S-265 PE=2 SV=1	50	17	121	1	284	32.8	4.77	4.20672e+08	3.90936e+08	5.53659e+08
Q99832	T-complex protein 1 subunit eta OS=Homo sapiens OX=9606 GN=CCT7 PE=1 SV=2	58	24	141	24	543	59.3	7.65	1.65962e+09	1.80957e+09	5.52229e+08
Q59G24	Activated RNA polymerase II transcriptional coactivator p15 (Fragment) OS=Homo sapiens OX=9606 PE=2 SV=1	56	7	58	7	134	15.1	9.38	5.85347e+08	9.86459e+08	5.50597e+08
Q96A72	Protein mago nashi homolog 2 OS=Homo sapiens OX=9606 GN=MAGOHB PE=1 SV=1	61	9	116	1	148	17.3	6.39	4.74916e+08	5.5017e+08	5.48127e+08
Q9BV86	N-terminal Xaa-Pro-Lys N-methyltransferase 1 OS=Homo sapiens OX=9606 GN=NTMT1 PE=1 SV=3	50	7	18	7	223	25.4	5.52	8.43571e+07	2.08849e+08	5.44566e+08
Q8TAS0	ATP synthase subunit gamma (Fragment) OS=Homo sapiens OX=9606 PE=2 SV=1	32	9	58	9	291	32.2	9.11	1.03067e+09	1.00819e+09	5.39813e+08
Q13206	Probable ATP-dependent RNA helicase DDX10 OS=Homo sapiens OX=9606 GN=DDX10 PE=1 SV=2	33	25	87	25	875	100.8	8.63	3.34538e+08	4.47322e+08	5.39573e+08
Q9NVV4	Poly(A) RNA polymerase, mitochondrial OS=Homo sapiens OX=9606 GN=MTPAP PE=1 SV=1	19	10	24	10	582	66.1	9.04	2.75382e+08	2.5952e+08	5.39421e+08
B3KMS0	Condensin complex subunit 1 OS=Homo sapiens OX=9606 PE=2 SV=1	21	20	40	20	1401	157.1	6.61	4.54808e+08	3.89297e+08	5.34969e+08
O43242	26S proteasome non-ATPase regulatory subunit 3 OS=Homo sapiens OX=9606 GN=PSMD3 PE=1 SV=2	46	23	105	23	534	60.9	8.44	1.14575e+09	1.43412e+09	5.3429e+08
Q9UBE0	SUMO-activating enzyme subunit 1 OS=Homo sapiens OX=9606 GN=SAE1 PE=1 SV=1	56	17	49	17	346	38.4	5.3	5.57169e+08	4.35707e+08	5.30191e+08
Q86UX7	Fermitin family homolog 3 OS=Homo sapiens OX=9606 GN=FERMT3 PE=1 SV=1	50	26	110	26	667	75.9	6.98	7.2859e+08	1.0365e+09	5.28059e+08
P19388	DNA-directed RNA polymerases I, II, and III subunit RPABC1 OS=Homo sapiens OX=9606 GN=POLR2E PE=1 SV=4	45	9	68	9	210	24.5	5.95	3.3406e+08	3.77742e+08	5.26134e+08
A0A0S2Z4G8	Tropomyosin 3 isoform 2 OS=Homo sapiens OX=9606 GN=TPM3 PE=2 SV=1	51	17	163	5	248	28.7	4.72	7.19813e+08	5.12787e+08	5.24952e+08
P68133	Actin, alpha skeletal muscle OS=Homo sapiens OX=9606 GN=ACTA1 PE=1 SV=1	46	17	644	6	377	42	5.39	6.28035e+08	2.74033e+09	5.24587e+08
P41091	Eukaryotic translation initiation factor 2 subunit 3 OS=Homo sapiens OX=9606 GN=EIF2S3 PE=1 SV=3	61	21	126	21	472	51.1	8.4	7.65471e+08	8.90983e+08	5.24373e+08
H3BNC9	40S ribosomal protein S17 OS=Homo sapiens OX=9606 PE=3 SV=2	13	7	56	7	584	64.5	8.78	1.02723e+09	8.91363e+08	5.20998e+08
P27694	Replication protein A 70 kDa DNA-binding subunit OS=Homo sapiens OX=9606 GN=RPA1 PE=1 SV=2	38	21	80	21	616	68.1	7.21	5.3267e+08	9.90532e+08	5.20827e+08
Q16352	Alpha-internexin OS=Homo sapiens OX=9606 GN=INA PE=1 SV=2	44	19	133	17	499	55.4	5.4	4.41916e+08	5.8902e+08	5.20175e+08
A0A024R201	26S proteasome non-ATPase regulatory subunit 13 OS=Homo sapiens OX=9606 GN=PSMD13 PE=3 SV=1	51	17	68	1	376	42.9	5.81	1.47001e+09	1.64947e+09	5.18767e+08
A0A5C2G324	IGL c3314_light_IGKV3-11_IGKJ2 (Fragment) OS=Homo sapiens OX=9606 PE=2 SV=1	24	2	19	1	108	11.9	8.88	1.0889e+10	7.62072e+07	5.18555e+08
P48643	T-complex protein 1 subunit epsilon OS=Homo sapiens OX=9606 GN=CCT5 PE=1 SV=1	61	31	143	30	541	59.6	5.66	1.87678e+09	1.6769e+09	5.16281e+08
P37198	Nuclear pore glycoprotein p62 OS=Homo sapiens OX=9606 GN=NUP62 PE=1 SV=3	25	10	68	10	522	53.2	5.31	3.22295e+08	3.38276e+08	5.16205e+08
Q08378	Golgin subfamily A member 3 OS=Homo sapiens OX=9606 GN=GOLGA3 PE=1 SV=2	21	24	52	24	1498	167.3	5.44	4.56794e+08	2.68421e+08	5.14343e+08
P07741	Adenine phosphoribosyltransferase OS=Homo sapiens OX=9606 GN=APRT PE=1 SV=2	69	9	38	9	180	19.6	6.02	1.83649e+08	3.3866e+08	5.10366e+08
D3YTB1	60S ribosomal protein L32 (Fragment) OS=Homo sapiens OX=9606 GN=RPL32 PE=1 SV=1	44	6	51	6	133	15.6	11.44	1.31927e+09	1.16058e+09	5.09041e+08
P12268	Inosine-5'-monophosphate dehydrogenase 2 OS=Homo sapiens OX=9606 GN=IMPDH2 PE=1 SV=2	44	19	106	18	514	55.8	6.9	1.16777e+09	1.55757e+09	5.05582e+08
Q9Y4C8	Probable RNA-binding protein 19 OS=Homo sapiens OX=9606 GN=RBM19 PE=1 SV=3	26	20	88	20	960	107.3	6.54	5.35157e+08	5.63016e+08	5.05531e+08
Q9Y3B4	Splicing factor 3B subunit 6 OS=Homo sapiens OX=9606 GN=SF3B6 PE=1 SV=1	46	5	50	5	125	14.6	9.38	2.81191e+08	3.08048e+08	5.02336e+08
O43290	U4/U6.U5 tri-snRNP-associated protein 1 OS=Homo sapiens OX=9606 GN=SART1 PE=1 SV=1	42	25	122	25	800	90.2	6.13	3.64074e+08	5.38894e+08	5.00686e+08
Q9BXY0	Protein MAK16 homolog OS=Homo sapiens OX=9606 GN=MAK16 PE=1 SV=2	36	9	64	9	300	35.3	5.38	2.02158e+08	2.24472e+08	4.9962e+08
Q9NX24	H/ACA ribonucleoprotein complex subunit 2 OS=Homo sapiens OX=9606 GN=NHP2 PE=1 SV=1	38	5	63	5	153	17.2	8.22	2.20584e+08	1.96392e+08	4.99157e+08
Q6PIQ7	IGL@ protein OS=Homo sapiens OX=9606 GN=IGL@ PE=1 SV=1	32	6	18	1	236	25	7.97	4.62863e+08	3.6936e+08	4.98618e+08
O43707	Alpha-actinin-4 OS=Homo sapiens OX=9606 GN=ACTN4 PE=1 SV=2	59	45	296	30	911	104.8	5.44	4.49666e+08	1.08432e+09	4.98178e+08
Q96T23	Remodeling and spacing factor 1 OS=Homo sapiens OX=9606 GN=RSF1 PE=1 SV=2	19	22	67	22	1441	163.7	5.01	4.21909e+08	3.37046e+08	4.97913e+08
A0A0B4J1V8	HCG2039996 OS=Homo sapiens OX=9606 GN=PPAN-P2RY11 PE=3 SV=1	15	12	159	12	794	87.9	9.51	3.43838e+08	4.07407e+08	4.95347e+08
Q9BW27	Nuclear pore complex protein Nup85 OS=Homo sapiens OX=9606 GN=NUP85 PE=1 SV=1	38	18	105	18	656	75	5.55	6.11256e+08	8.15661e+08	4.93745e+08
H3BPC4	SUMO-conjugating enzyme UBC9 OS=Homo sapiens OX=9606 GN=UBE2I PE=1 SV=3	68	5	21	5	74	8.3	9.72	1.2917e+09	3.84962e+08	4.93382e+08
P49207	60S ribosomal protein L34 OS=Homo sapiens OX=9606 GN=RPL34 PE=1 SV=3	36	5	23	5	117	13.3	11.47	1.03097e+09	1.07924e+09	4.93161e+08
Q16658	Fascin OS=Homo sapiens OX=9606 GN=FSCN1 PE=1 SV=3	62	22	110	22	493	54.5	7.24	2.26799e+09	2.15391e+09	4.91862e+08
P29590	Protein PML OS=Homo sapiens OX=9606 GN=PML PE=1 SV=3	27	23	110	5	882	97.5	6.21	5.73408e+08	5.47433e+08	4.91809e+08
Q16560	U11/U12 small nuclear ribonucleoprotein 35 kDa protein OS=Homo sapiens OX=9606 GN=SNRNP35 PE=1 SV=1	3	1	8	1	246	29.4	9.86	2.06306e+08	8.91057e+07	4.89958e+08
Q12965	Unconventional myosin-Ie OS=Homo sapiens OX=9606 GN=MYO1E PE=1 SV=2	31	33	74	27	1108	127	8.92	6.06548e+08	2.62786e+08	4.88472e+08
A0A0A0MR02	Outer mitochondrial membrane protein porin 2 (Fragment) OS=Homo sapiens OX=9606 GN=VDAC2 PE=1 SV=1	62	12	105	12	282	30.3	7.81	1.71957e+09	1.81904e+09	4.85885e+08
Q14008	Cytoskeleton-associated protein 5 OS=Homo sapiens OX=9606 GN=CKAP5 PE=1 SV=3	23	40	87	40	2032	225.4	7.8	1.158e+09	9.50574e+08	4.85771e+08
Q14247	Src substrate cortactin OS=Homo sapiens OX=9606 GN=CTTN PE=1 SV=2	37	19	112	19	550	61.5	5.4	2.37629e+08	3.53283e+08	4.84801e+08
O94906	Pre-mRNA-processing factor 6 OS=Homo sapiens OX=9606 GN=PRPF6 PE=1 SV=1	37	31	148	31	941	106.9	8.25	8.89335e+08	7.9964e+08	4.84609e+08
Q9UBU9	Nuclear RNA export factor 1 OS=Homo sapiens OX=9606 GN=NXF1 PE=1 SV=1	47	23	114	23	619	70.1	8.51	3.59915e+08	3.70572e+08	4.83913e+08
Q6FHZ0	Malate dehydrogenase OS=Homo sapiens OX=9606 GN=MDH2 PE=2 SV=1	62	17	85	17	338	35.5	8.68	7.99863e+08	7.90823e+08	4.82744e+08
Q9H7B2	Ribosome production factor 2 homolog OS=Homo sapiens OX=9606 GN=RPF2 PE=1 SV=2	35	9	52	9	306	35.6	9.99	1.8661e+08	2.94639e+08	4.81049e+08
P42166	Lamina-associated polypeptide 2, isoform alpha OS=Homo sapiens OX=9606 GN=TMPO PE=1 SV=2	68	31	176	23	694	75.4	7.66	7.13196e+08	1.07986e+09	4.81006e+08
P24928	DNA-directed RNA polymerase II subunit RPB1 OS=Homo sapiens OX=9606 GN=POLR2A PE=1 SV=2	25	38	126	30	1970	217	7.37	3.90005e+08	3.86536e+08	4.80149e+08
Q9HC52	Chromobox protein homolog 8 OS=Homo sapiens OX=9606 GN=CBX8 PE=1 SV=3	50	15	80	15	389	43.4	9.91	2.42678e+08	2.48084e+08	4.79202e+08
P52926	High mobility group protein HMGI-C OS=Homo sapiens OX=9606 GN=HMGA2 PE=1 SV=1	58	6	43	6	109	11.8	10.62	1.5931e+08	1.46527e+08	4.75576e+08
P17987	T-complex protein 1 subunit alpha OS=Homo sapiens OX=9606 GN=TCP1 PE=1 SV=1	65	29	170	20	556	60.3	6.11	1.56482e+09	1.84166e+09	4.75444e+08
P45973	Chromobox protein homolog 5 OS=Homo sapiens OX=9606 GN=CBX5 PE=1 SV=1	66	13	87	12	191	22.2	5.86	4.14284e+08	4.02819e+08	4.75017e+08
B4E0K0	cDNA FLJ52820, highly similar to Nucleoporin p58/p45 OS=Homo sapiens OX=9606 PE=2 SV=1	28	9	31	9	440	46	8.46	3.25861e+08	3.56561e+08	4.74728e+08
Q9UNX4	WD repeat-containing protein 3 OS=Homo sapiens OX=9606 GN=WDR3 PE=1 SV=1	38	27	94	27	943	106	6.64	4.32363e+08	5.342e+08	4.72908e+08
Q8N884	Cyclic GMP-AMP synthase OS=Homo sapiens OX=9606 GN=CGAS PE=1 SV=2	27	12	17	12	522	58.8	9.48	1.41367e+08	1.78087e+08	4.72885e+08
P67936	Tropomyosin alpha-4 chain OS=Homo sapiens OX=9606 GN=TPM4 PE=1 SV=3	64	20	212	8	248	28.5	4.69	5.19217e+08	4.002e+08	4.7088e+08
P46013	Proliferation marker protein Ki-67 OS=Homo sapiens OX=9606 GN=MKI67 PE=1 SV=2	30	66	155	66	3256	358.5	9.45	7.03905e+08	5.53381e+08	4.68089e+08
Q9H0S4	Probable ATP-dependent RNA helicase DDX47 OS=Homo sapiens OX=9606 GN=DDX47 PE=1 SV=1	49	17	95	17	455	50.6	9.1	4.53776e+08	6.90722e+08	4.67094e+08
Q01813	ATP-dependent 6-phosphofructokinase, platelet type OS=Homo sapiens OX=9606 GN=PFKP PE=1 SV=2	51	29	127	10	784	85.5	7.55	1.25777e+09	1.61038e+09	4.66521e+08
P29373	Cellular retinoic acid-binding protein 2 OS=Homo sapiens OX=9606 GN=CRABP2 PE=1 SV=2	67	8	56	7	138	15.7	5.4	9.85395e+08	1.04276e+09	4.65114e+08
B3KU03	cDNA FLJ39022 fis, clone NT2RP7003724, weakly similar to Serine/arginine repetitive matrix protein 1 OS=Homo sapiens OX=9606 PE=2 SV=1	7	3	7	3	593	64.6	10.61	1.64844e+08	1.93274e+08	4.64245e+08
Q8N1G4	Leucine-rich repeat-containing protein 47 OS=Homo sapiens OX=9606 GN=LRRC47 PE=1 SV=1	28	11	24	11	583	63.4	8.28	3.88866e+08	2.34294e+08	4.63542e+08
A0A0B4J2E5	Utp12 domain-containing protein OS=Homo sapiens OX=9606 GN=LOC102724159 PE=1 SV=1	26	20	131	1	919	102.4	6.2	3.1725e+08	3.362e+08	4.6292e+08
Q8TDD1	ATP-dependent RNA helicase DDX54 OS=Homo sapiens OX=9606 GN=DDX54 PE=1 SV=2	36	25	99	25	881	98.5	10.02	4.02998e+08	5.49676e+08	4.62426e+08
Q9UQ35	Serine/arginine repetitive matrix protein 2 OS=Homo sapiens OX=9606 GN=SRRM2 PE=1 SV=2	26	50	186	50	2752	299.4	12.06	8.71224e+08	1.11806e+09	4.60387e+08
Q59ET3	Chaperonin containing TCP1, subunit 6A isoform a variant (Fragment) OS=Homo sapiens OX=9606 PE=2 SV=1	52	22	105	22	529	57.7	6.67	1.31038e+09	1.83237e+09	4.60118e+08
A0A3F2YNW8	Inositol 1,4,5-trisphosphate receptor OS=Homo sapiens OX=9606 GN=ITPR1 PE=1 SV=1	11	31	51	22	2750	312.8	6.04	6.10486e+08	5.21813e+08	4.60113e+08
O75475	PC4 and SFRS1-interacting protein OS=Homo sapiens OX=9606 GN=PSIP1 PE=1 SV=1	41	18	93	18	530	60.1	9.13	3.19512e+08	3.35211e+08	4.55677e+08
Q9UHB6	LIM domain and actin-binding protein 1 OS=Homo sapiens OX=9606 GN=LIMA1 PE=1 SV=1	34	22	83	3	759	85.2	6.84	1.95508e+08	1.84356e+08	4.55166e+08
P62195	26S proteasome regulatory subunit 8 OS=Homo sapiens OX=9606 GN=PSMC5 PE=1 SV=1	64	23	104	22	406	45.6	7.55	9.26319e+08	1.29962e+09	4.55157e+08
P06493	Cyclin-dependent kinase 1 OS=Homo sapiens OX=9606 GN=CDK1 PE=1 SV=3	55	14	65	12	297	34.1	8.4	1.44357e+09	9.04358e+08	4.49954e+08
F5H157	Ras-related protein Rab-35 (Fragment) OS=Homo sapiens OX=9606 GN=RAB35 PE=1 SV=1	53	9	88	7	185	21.2	8.31	1.03801e+09	4.52032e+08	4.49068e+08
E7ESP9	160 kDa neurofilament protein OS=Homo sapiens OX=9606 GN=NEFM PE=1 SV=1	22	18	123	16	877	98.3	4.86	2.88914e+08	3.60288e+08	4.47792e+08
A0A024R7K0	Splicing factor, arginine/serine-rich 14, isoform CRA_a OS=Homo sapiens OX=9606 GN=SFRS14 PE=4 SV=1	26	25	80	25	1082	120.2	7.28	3.87357e+08	4.85484e+08	4.47613e+08
Q96SB3	Neurabin-2 OS=Homo sapiens OX=9606 GN=PPP1R9B PE=1 SV=3	33	22	89	21	817	89.3	4.97	3.48203e+08	2.408e+08	4.47147e+08
O75691	Small subunit processome component 20 homolog OS=Homo sapiens OX=9606 GN=UTP20 PE=1 SV=3	16	36	114	36	2785	318.2	7.39	7.23303e+08	7.15126e+08	4.45271e+08
H0Y714	U3 small nucleolar ribonucleoprotein protein IMP4 (Fragment) OS=Homo sapiens OX=9606 GN=IMP4 PE=1 SV=1	37	9	38	9	280	31.9	8.21	2.16869e+08	2.20121e+08	4.44301e+08
Q7L014	Probable ATP-dependent RNA helicase DDX46 OS=Homo sapiens OX=9606 GN=DDX46 PE=1 SV=2	42	37	107	1	1031	117.3	9.29	8.06146e+08	1.14437e+09	4.4383e+08
Q9Y3C6	Peptidyl-prolyl cis-trans isomerase-like 1 OS=Homo sapiens OX=9606 GN=PPIL1 PE=1 SV=1	40	6	46	6	166	18.2	7.99	3.73266e+08	3.04448e+08	4.42826e+08
A8K1K0	cDNA FLJ76341, highly similar to Homo sapiens kelch repeat and BTB (POZ) domain containing 3 (KBTBD3), transcript variant 1, mRNA OS=Homo sapiens OX=9606 PE=2 SV=1	1	1	13	1	612	69.8	5.35	2.10678e+08	2.68817e+08	4.41934e+08
Q01081	Splicing factor U2AF 35 kDa subunit OS=Homo sapiens OX=9606 GN=U2AF1 PE=1 SV=3	39	9	56	9	240	27.9	8.81	6.11199e+08	7.68941e+08	4.40713e+08
Q96DI7	U5 small nuclear ribonucleoprotein 40 kDa protein OS=Homo sapiens OX=9606 GN=SNRNP40 PE=1 SV=1	60	15	114	15	357	39.3	8.1	3.76884e+08	5.05198e+08	4.40622e+08
P04259	Keratin, type II cytoskeletal 6B OS=Homo sapiens OX=9606 GN=KRT6B PE=1 SV=5	54	37	271	3	564	60	8	2.13047e+08	1.4463e+08	4.39823e+08
H3BMT8	Biogenesis of lysosome-related organelles complex 1 subunit 6 OS=Homo sapiens OX=9606 GN=BLOC1S6 PE=1 SV=1	15	1	4	1	46	5.7	10.11	2.09111e+08	1.48247e+08	4.38001e+08
A4D2Q0	Unc-84 homolog A (C. elegans) OS=Homo sapiens OX=9606 GN=UNC84A PE=4 SV=1	33	24	98	24	974	108.4	7.97	4.59932e+08	3.8092e+08	4.36032e+08
Q9H501	ESF1 homolog OS=Homo sapiens OX=9606 GN=ESF1 PE=1 SV=1	26	20	102	20	851	98.7	5.11	3.97614e+08	3.73779e+08	4.33185e+08
Q8NEJ9	Neuroguidin OS=Homo sapiens OX=9606 GN=NGDN PE=1 SV=1	39	11	95	11	315	35.9	9.57	2.26728e+08	2.83009e+08	4.32935e+08
Q9NVI7	ATPase family AAA domain-containing protein 3A OS=Homo sapiens OX=9606 GN=ATAD3A PE=1 SV=2	39	24	109	8	634	71.3	8.98	8.39522e+08	1.02815e+09	4.3103e+08
P54136	Arginine--tRNA ligase, cytoplasmic OS=Homo sapiens OX=9606 GN=RARS1 PE=1 SV=2	61	37	156	37	660	75.3	6.68	1.64354e+09	2.04868e+09	4.29873e+08
Q96C19	EF-hand domain-containing protein D2 OS=Homo sapiens OX=9606 GN=EFHD2 PE=1 SV=1	50	12	88	12	240	26.7	5.2	1.54671e+08	1.89889e+08	4.29854e+08
Q96AG4	Leucine-rich repeat-containing protein 59 OS=Homo sapiens OX=9606 GN=LRRC59 PE=1 SV=1	50	13	70	13	307	34.9	9.57	1.26627e+09	1.91729e+09	4.29266e+08
A6NHR9	Structural maintenance of chromosomes flexible hinge domain-containing protein 1 OS=Homo sapiens OX=9606 GN=SMCHD1 PE=1 SV=2	26	41	137	41	2005	226.2	7.3	4.78881e+08	5.25264e+08	4.28424e+08
B4DXB6	cDNA FLJ58335, highly similar to GPI transamidase component PIG-U OS=Homo sapiens OX=9606 PE=2 SV=1	5	2	6	2	423	48.2	7.64	3.67172e+08	8.69679e+07	4.28086e+08
O43148	mRNA cap guanine-N7 methyltransferase OS=Homo sapiens OX=9606 GN=RNMT PE=1 SV=1	31	14	49	14	476	54.8	6.61	2.59025e+08	4.61655e+08	4.27953e+08
H0Y993	DEK oncogene (DNA binding), isoform CRA_b OS=Homo sapiens OX=9606 GN=DEK PE=1 SV=2	48	13	89	13	380	43.2	8.56	3.92838e+08	6.79489e+08	4.27912e+08
P07355	Annexin A2 OS=Homo sapiens OX=9606 GN=ANXA2 PE=1 SV=2	61	23	105	23	339	38.6	7.75	1.23031e+09	8.97262e+08	4.25659e+08
A0A384NL74	Epididymis secretory sperm binding protein OS=Homo sapiens OX=9606 PE=2 SV=1	47	17	52	17	425	48	10.14	4.13723e+08	5.76759e+08	4.25402e+08
Q5BKZ1	DBIRD complex subunit ZNF326 OS=Homo sapiens OX=9606 GN=ZNF326 PE=1 SV=2	41	19	114	19	582	65.6	5.15	2.12429e+08	2.17752e+08	4.2186e+08
Q9BQ39	ATP-dependent RNA helicase DDX50 OS=Homo sapiens OX=9606 GN=DDX50 PE=1 SV=1	34	22	121	19	737	82.5	9.17	5.24813e+08	3.8573e+08	4.21647e+08
P50991	T-complex protein 1 subunit delta OS=Homo sapiens OX=9606 GN=CCT4 PE=1 SV=4	60	25	187	24	539	57.9	7.83	1.74143e+09	1.91049e+09	4.21387e+08
A0A087WYT3	Prostaglandin E synthase 3 OS=Homo sapiens OX=9606 GN=PTGES3 PE=1 SV=1	38	6	50	6	164	19.1	4.55	8.22357e+08	1.31703e+09	4.2107e+08
Q8WWQ0	PH-interacting protein OS=Homo sapiens OX=9606 GN=PHIP PE=1 SV=2	21	30	115	29	1821	206.6	8.85	3.68655e+08	2.71909e+08	4.20482e+08
Q9Y490	Talin-1 OS=Homo sapiens OX=9606 GN=TLN1 PE=1 SV=3	43	74	211	67	2541	269.6	6.07	1.18719e+09	9.63384e+08	4.20223e+08
P13804	Electron transfer flavoprotein subunit alpha, mitochondrial OS=Homo sapiens OX=9606 GN=ETFA PE=1 SV=1	54	13	91	3	333	35.1	8.38	7.48758e+08	1.32848e+09	4.17942e+08
P61313	60S ribosomal protein L15 OS=Homo sapiens OX=9606 GN=RPL15 PE=1 SV=2	42	9	60	9	204	24.1	11.62	8.98547e+08	1.02208e+09	4.15767e+08
Q9NYF8	Bcl-2-associated transcription factor 1 OS=Homo sapiens OX=9606 GN=BCLAF1 PE=1 SV=2	35	27	159	26	920	106.1	9.98	3.39219e+08	5.04423e+08	4.15029e+08
H0Y938	Coatomer subunit beta' OS=Homo sapiens OX=9606 GN=COPB2 PE=1 SV=2	49	33	132	33	898	101.5	5.82	1.18911e+09	1.76401e+09	4.14895e+08
Q96ME7	Zinc finger protein 512 OS=Homo sapiens OX=9606 GN=ZNF512 PE=1 SV=2	35	15	68	15	567	64.6	9.76	4.15373e+08	3.23895e+08	4.14412e+08
Q96QK1	Vacuolar protein sorting-associated protein 35 OS=Homo sapiens OX=9606 GN=VPS35 PE=1 SV=2	29	19	66	19	796	91.6	5.49	7.44485e+08	5.50518e+08	4.14362e+08
P63241	Eukaryotic translation initiation factor 5A-1 OS=Homo sapiens OX=9606 GN=EIF5A PE=1 SV=2	87	12	78	12	154	16.8	5.24	1.30746e+09	1.30524e+09	4.14059e+08
F5H365	Protein transport protein SEC23 OS=Homo sapiens OX=9606 GN=SEC23A PE=1 SV=1	34	20	58	17	736	82.9	7.46	9.93486e+08	7.298e+08	4.13889e+08
Q9Y3B9	RRP15-like protein OS=Homo sapiens OX=9606 GN=RRP15 PE=1 SV=2	37	11	60	11	282	31.5	5.52	2.13664e+08	1.68227e+08	4.13358e+08
A0A7P0TAQ9	DnaJ homolog subfamily C member 10 OS=Homo sapiens OX=9606 GN=DNAJC10 PE=1 SV=1	13	8	21	8	768	87.9	7.09	2.72108e+08	2.57932e+08	4.12626e+08
E9PGM1	Eukaryotic translation initiation factor 4 gamma 1 OS=Homo sapiens OX=9606 GN=EIF4G1 PE=1 SV=1	36	45	144	2	1513	166.6	5.21	1.06754e+09	1.53352e+09	4.12621e+08
Q5SRE5	Nucleoporin NUP188 OS=Homo sapiens OX=9606 GN=NUP188 PE=1 SV=1	27	37	132	37	1749	195.9	6.73	2.52013e+08	3.51581e+08	4.11631e+08
Q53GL5	IDP (Fragment) OS=Homo sapiens OX=9606 PE=2 SV=1	47	18	80	18	452	50.9	8.48	3.91712e+08	6.71239e+08	4.10221e+08
P08865	40S ribosomal protein SA OS=Homo sapiens OX=9606 GN=RPSA PE=1 SV=4	45	10	63	10	295	32.8	4.87	1.42243e+09	9.43856e+08	4.10161e+08
O75683	Surfeit locus protein 6 OS=Homo sapiens OX=9606 GN=SURF6 PE=1 SV=3	39	11	55	11	361	41.4	10.64	2.43684e+08	1.71727e+08	4.08266e+08
P63104	14-3-3 protein zeta/delta OS=Homo sapiens OX=9606 GN=YWHAZ PE=1 SV=1	69	14	131	10	245	27.7	4.79	1.00419e+09	1.12139e+09	4.0754e+08
Q9Y2P8	RNA 3'-terminal phosphate cyclase-like protein OS=Homo sapiens OX=9606 GN=RCL1 PE=1 SV=3	42	12	61	12	373	40.8	9.26	2.84523e+08	2.56424e+08	4.07126e+08
A0A024R462	Fibronectin OS=Homo sapiens OX=9606 GN=FN1 PE=4 SV=1	36	62	221	62	2355	259	5.73	4.12532e+08	6.10274e+08	4.06933e+08
Q9BVJ6	U3 small nucleolar RNA-associated protein 14 homolog A OS=Homo sapiens OX=9606 GN=UTP14A PE=1 SV=1	36	25	99	25	771	87.9	7.87	4.4027e+08	2.85499e+08	4.04108e+08
Q12888	TP53-binding protein 1 OS=Homo sapiens OX=9606 GN=TP53BP1 PE=1 SV=2	33	48	165	48	1972	213.4	4.7	5.01265e+08	5.67392e+08	4.03873e+08
C9J2Y9	DNA-directed RNA polymerase subunit beta OS=Homo sapiens OX=9606 GN=POLR2B PE=1 SV=2	26	26	102	26	1167	133	7.15	3.33853e+08	3.00146e+08	4.03706e+08
Q15738	Sterol-4-alpha-carboxylate 3-dehydrogenase, decarboxylating OS=Homo sapiens OX=9606 GN=NSDHL PE=1 SV=2	14	6	15	6	373	41.9	8.06	4.64139e+08	4.3743e+08	4.02226e+08
Q96FV9	THO complex subunit 1 OS=Homo sapiens OX=9606 GN=THOC1 PE=1 SV=1	42	24	106	24	657	75.6	4.98	2.82098e+08	4.90882e+08	4.01417e+08
B7Z992	Actin-depolymerizing factor OS=Homo sapiens OX=9606 PE=2 SV=1	41	22	90	22	715	78.8	6.11	4.3333e+08	5.43503e+08	3.97129e+08
Q9UIG0	Tyrosine-protein kinase BAZ1B OS=Homo sapiens OX=9606 GN=BAZ1B PE=1 SV=2	34	42	170	42	1483	170.8	8.48	6.9991e+08	3.95574e+08	3.97073e+08
P02100	Hemoglobin subunit epsilon OS=Homo sapiens OX=9606 GN=HBE1 PE=1 SV=2	18	3	54	1	147	16.2	8.63	3.55375e+09	2.46201e+09	3.96121e+08
P51149	Ras-related protein Rab-7a OS=Homo sapiens OX=9606 GN=RAB7A PE=1 SV=1	72	15	75	15	207	23.5	6.7	1.47044e+09	1.36776e+09	3.94292e+08
P09496	Clathrin light chain A OS=Homo sapiens OX=9606 GN=CLTA PE=1 SV=1	19	6	36	6	248	27.1	4.51	6.00971e+08	6.33298e+08	3.93918e+08
Q9UK61	Protein TASOR OS=Homo sapiens OX=9606 GN=TASOR PE=1 SV=3	16	22	36	22	1670	188.9	5.8	8.94127e+08	6.0412e+08	3.93866e+08
P33992	DNA replication licensing factor MCM5 OS=Homo sapiens OX=9606 GN=MCM5 PE=1 SV=5	50	29	76	29	734	82.2	8.37	5.20648e+08	5.87729e+08	3.93778e+08
O94905	Erlin-2 OS=Homo sapiens OX=9606 GN=ERLIN2 PE=1 SV=1	55	15	81	12	339	37.8	5.62	7.705e+08	1.04969e+09	3.93637e+08
P67809	Y-box-binding protein 1 OS=Homo sapiens OX=9606 GN=YBX1 PE=1 SV=3	66	13	50	7	324	35.9	9.88	4.44436e+08	4.73861e+08	3.93013e+08
B5BUB5	Autoantigen La (Fragment) OS=Homo sapiens OX=9606 GN=SSB PE=2 SV=1	45	20	96	20	408	46.8	7.12	8.71556e+08	1.02956e+09	3.92287e+08
C9JLU1	DNA-directed RNA polymerases I, II, and III subunit RPABC3 (Fragment) OS=Homo sapiens OX=9606 GN=POLR2H PE=1 SV=8	59	6	33	6	148	16.9	4.68	2.44662e+08	2.89347e+08	3.89561e+08
Q8NFW8	N-acylneuraminate cytidylyltransferase OS=Homo sapiens OX=9606 GN=CMAS PE=1 SV=2	49	19	91	19	434	48.3	7.93	3.6205e+08	4.43998e+08	3.89126e+08
Q9ULU4	Protein kinase C-binding protein 1 OS=Homo sapiens OX=9606 GN=ZMYND8 PE=1 SV=2	15	14	39	1	1186	131.6	7.2	8.87275e+07	1.04893e+08	3.88973e+08
Q9HCS7	Pre-mRNA-splicing factor SYF1 OS=Homo sapiens OX=9606 GN=XAB2 PE=1 SV=2	35	26	92	26	855	99.9	6.23	4.62286e+08	5.87346e+08	3.88886e+08
P35249	Replication factor C subunit 4 OS=Homo sapiens OX=9606 GN=RFC4 PE=1 SV=2	35	10	26	10	363	39.7	8.02	1.85855e+08	3.05928e+08	3.8888e+08
Q15366	Poly(rC)-binding protein 2 OS=Homo sapiens OX=9606 GN=PCBP2 PE=1 SV=1	53	12	119	6	365	38.6	6.79	9.7853e+08	1.51085e+09	3.88635e+08
P36873	Serine/threonine-protein phosphatase PP1-gamma catalytic subunit OS=Homo sapiens OX=9606 GN=PPP1CC PE=1 SV=1	52	15	115	3	323	37	6.54	5.39051e+08	9.16544e+08	3.88096e+08
P48047	ATP synthase subunit O, mitochondrial OS=Homo sapiens OX=9606 GN=ATP5PO PE=1 SV=1	62	10	64	10	213	23.3	9.96	7.61202e+08	8.42566e+08	3.87943e+08
P25398	40S ribosomal protein S12 OS=Homo sapiens OX=9606 GN=RPS12 PE=1 SV=3	62	6	86	6	132	14.5	7.21	8.90531e+08	7.48256e+08	3.87311e+08
A0A140VKC4	Methyl-CpG-binding protein 2 OS=Homo sapiens OX=9606 GN=MECP2 PE=2 SV=1	46	16	77	16	498	53.3	9.88	2.16232e+08	1.89068e+08	3.87014e+08
Q5QJE6	Deoxynucleotidyltransferase terminal-interacting protein 2 OS=Homo sapiens OX=9606 GN=DNTTIP2 PE=1 SV=2	35	20	84	20	756	84.4	6.16	2.69901e+08	2.45262e+08	3.87009e+08
P62266	40S ribosomal protein S23 OS=Homo sapiens OX=9606 GN=RPS23 PE=1 SV=3	48	6	27	6	143	15.8	10.49	3.88303e+08	4.82316e+08	3.86807e+08
Q59FD4	Hexokinase (Fragment) OS=Homo sapiens OX=9606 PE=2 SV=1	29	24	80	21	949	105.7	6.84	6.13713e+08	8.92016e+08	3.86482e+08
K7EPH2	Phenylalanine--tRNA ligase (Fragment) OS=Homo sapiens OX=9606 GN=FARSA PE=1 SV=8	20	7	49	1	378	43	7.46	1.59832e+08	2.30883e+08	3.84927e+08
Q9NTI5	Sister chromatid cohesion protein PDS5 homolog B OS=Homo sapiens OX=9606 GN=PDS5B PE=1 SV=1	24	29	124	17	1447	164.6	8.47	7.65419e+08	8.0784e+08	3.84883e+08
Q8IXT5	RNA-binding protein 12B OS=Homo sapiens OX=9606 GN=RBM12B PE=1 SV=2	30	26	110	26	1001	118	6.81	5.19864e+08	5.22413e+08	3.84412e+08
P35998	26S proteasome regulatory subunit 7 OS=Homo sapiens OX=9606 GN=PSMC2 PE=1 SV=3	56	23	126	23	433	48.6	5.95	1.14079e+09	1.31368e+09	3.8124e+08
B4DMD3	cDNA FLJ58174, highly similar to WW domain-binding protein 11 OS=Homo sapiens OX=9606 PE=2 SV=1	25	14	48	14	589	64.9	7.01	4.34504e+08	4.91178e+08	3.80012e+08
B3KTT0	cDNA FLJ38675 fis, clone IMR322000243, highly similar to Nucleoporin Nup43 OS=Homo sapiens OX=9606 PE=2 SV=1	22	7	52	7	380	42.1	5.54	1.16779e+08	2.76559e+08	3.77975e+08
A0A804HK76	Filamin-B OS=Homo sapiens OX=9606 GN=FLNB PE=4 SV=1	40	74	228	63	2562	273.9	5.73	8.15447e+08	9.81272e+08	3.77815e+08
Q53EP4	Dolichyl-diphosphooligosaccharide--protein glycosyltransferase subunit 1 (Fragment) OS=Homo sapiens OX=9606 PE=2 SV=1	41	23	101	23	607	68.5	6.38	1.28288e+09	1.43487e+09	3.77207e+08
Q9Y4I1	Unconventional myosin-Va OS=Homo sapiens OX=9606 GN=MYO5A PE=1 SV=2	13	21	24	21	1855	215.3	8.48	1.017e+08	9.51724e+07	3.75991e+08
A5YKK6	CCR4-NOT transcription complex subunit 1 OS=Homo sapiens OX=9606 GN=CNOT1 PE=1 SV=2	17	38	85	38	2376	266.8	7.11	7.77379e+08	6.28454e+08	3.74954e+08
Q9NYH9	U3 small nucleolar RNA-associated protein 6 homolog OS=Homo sapiens OX=9606 GN=UTP6 PE=1 SV=2	30	18	83	18	597	70.1	7.28	2.02569e+08	1.53707e+08	3.74631e+08
O60231	Pre-mRNA-splicing factor ATP-dependent RNA helicase DHX16 OS=Homo sapiens OX=9606 GN=DHX16 PE=1 SV=2	10	9	30	8	1041	119.2	6.8	5.15111e+07	1.00855e+08	3.74476e+08
Q9UQ80	Proliferation-associated protein 2G4 OS=Homo sapiens OX=9606 GN=PA2G4 PE=1 SV=3	62	19	109	19	394	43.8	6.55	1.56235e+09	1.2825e+09	3.74428e+08
Q13148	TAR DNA-binding protein 43 OS=Homo sapiens OX=9606 GN=TARDBP PE=1 SV=1	48	12	82	12	414	44.7	6.19	3.7194e+08	7.15112e+08	3.74292e+08
A0A5H1ZRQ2	RNA helicase OS=Homo sapiens OX=9606 GN=DDX17 PE=1 SV=2	44	28	252	21	731	80.4	8.37	7.44212e+08	9.82883e+08	3.72458e+08
A8K3H8	cDNA FLJ77680, highly similar to Homo sapiens protein phosphatase 2 (formerly 2A), regulatory subunit A (PR 65), alpha isoform (PPP2R1A), mRNA OS=Homo sapiens OX=9606 PE=2 SV=1	45	21	102	15	589	65.3	5.11	1.1184e+09	8.37902e+08	3.71223e+08
P51532	Transcription activator BRG1 OS=Homo sapiens OX=9606 GN=SMARCA4 PE=1 SV=2	18	27	100	17	1647	184.5	7.88	4.7739e+08	6.86291e+08	3.7107e+08
Q02790	Peptidyl-prolyl cis-trans isomerase FKBP4 OS=Homo sapiens OX=9606 GN=FKBP4 PE=1 SV=3	60	24	88	24	459	51.8	5.43	1.1907e+09	1.0736e+09	3.7007e+08
P62314	Small nuclear ribonucleoprotein Sm D1 OS=Homo sapiens OX=9606 GN=SNRPD1 PE=1 SV=1	55	5	75	5	119	13.3	11.56	1.7305e+08	7.4418e+08	3.69125e+08
Q92598	Heat shock protein 105 kDa OS=Homo sapiens OX=9606 GN=HSPH1 PE=1 SV=1	57	38	220	8	858	96.8	5.39	1.62384e+09	1.51528e+09	3.68967e+08
Q9NWT1	p21-activated protein kinase-interacting protein 1 OS=Homo sapiens OX=9606 GN=PAK1IP1 PE=1 SV=2	42	14	77	14	392	43.9	8.91	3.54614e+08	3.27668e+08	3.68026e+08
Q9Y5S9	RNA-binding protein 8A OS=Homo sapiens OX=9606 GN=RBM8A PE=1 SV=1	62	8	73	8	174	19.9	5.72	3.04735e+08	4.84848e+08	3.66635e+08
B2R659	cDNA, FLJ92803, highly similar to Homo sapiens hydroxysteroid (17-beta) dehydrogenase 4 (HSD17B4), mRNA OS=Homo sapiens OX=9606 PE=2 SV=1	45	23	101	23	736	79.6	8.9	6.89448e+08	7.11947e+08	3.65653e+08
Q9H444	Charged multivesicular body protein 4b OS=Homo sapiens OX=9606 GN=CHMP4B PE=1 SV=1	45	9	38	9	224	24.9	4.82	2.32725e+08	5.54634e+08	3.64724e+08
P01024	Complement C3 OS=Homo sapiens OX=9606 GN=C3 PE=1 SV=2	16	22	45	22	1663	187	6.4	5.38155e+08	5.82861e+08	3.64088e+08
O75400	Pre-mRNA-processing factor 40 homolog A OS=Homo sapiens OX=9606 GN=PRPF40A PE=1 SV=2	22	20	100	20	957	108.7	7.56	4.57538e+08	6.36124e+08	3.64011e+08
P31040	Succinate dehydrogenase [ubiquinone] flavoprotein subunit, mitochondrial OS=Homo sapiens OX=9606 GN=SDHA PE=1 SV=2	29	12	43	12	664	72.6	7.39	3.10815e+08	2.95733e+08	3.62841e+08
B4DJ30	cDNA FLJ61290, highly similar to Neutral alpha-glucosidase AB OS=Homo sapiens OX=9606 PE=2 SV=1	29	27	150	6	995	112.9	6.06	1.51216e+09	1.51666e+09	3.60848e+08
B2R791	Pre-mRNA-splicing factor 3 OS=Homo sapiens OX=9606 PE=2 SV=1	29	17	80	17	683	77.5	9.5	3.46913e+08	4.55332e+08	3.59236e+08
P32969	60S ribosomal protein L9 OS=Homo sapiens OX=9606 GN=RPL9 PE=1 SV=1	50	7	73	7	192	21.9	9.95	5.52207e+08	8.86201e+08	3.56549e+08
B7Z7P8	Eukaryotic peptide chain release factor subunit 1 OS=Homo sapiens OX=9606 GN=ETF1 PE=1 SV=1	25	9	26	9	423	47.4	5.57	8.24833e+08	6.79412e+08	3.56194e+08
Q5T3I0	G patch domain-containing protein 4 OS=Homo sapiens OX=9606 GN=GPATCH4 PE=1 SV=2	33	13	63	13	446	50.4	9.63	2.68544e+08	3.23905e+08	3.53701e+08
G3V1N2	HCG1745306, isoform CRA_a OS=Homo sapiens OX=9606 GN=HBA2 PE=1 SV=1	42	6	66	5	110	11.9	8.76	2.25364e+09	1.26255e+09	3.52678e+08
Q96JB5	CDK5 regulatory subunit-associated protein 3 OS=Homo sapiens OX=9606 GN=CDK5RAP3 PE=1 SV=2	24	12	27	12	506	56.9	4.75	1.26337e+08	1.39547e+08	3.52636e+08
P55060	Exportin-2 OS=Homo sapiens OX=9606 GN=CSE1L PE=1 SV=3	36	30	130	30	971	110.3	5.77	1.22668e+09	1.20722e+09	3.52453e+08
O75874	Isocitrate dehydrogenase [NADP] cytoplasmic OS=Homo sapiens OX=9606 GN=IDH1 PE=1 SV=2	41	15	38	15	414	46.6	7.01	3.45967e+08	5.27619e+08	3.52412e+08
O43660	Pleiotropic regulator 1 OS=Homo sapiens OX=9606 GN=PLRG1 PE=1 SV=1	51	18	82	18	514	57.2	9.17	2.61314e+08	3.96634e+08	3.50092e+08
F8WJN3	Cleavage and polyadenylation specificity factor subunit 6 OS=Homo sapiens OX=9606 GN=CPSF6 PE=1 SV=1	27	9	42	9	478	52.2	6.43	3.19535e+08	2.03859e+08	3.48938e+08
P55735	Protein SEC13 homolog OS=Homo sapiens OX=9606 GN=SEC13 PE=1 SV=3	46	10	73	7	322	35.5	5.48	2.6397e+08	4.55525e+08	3.48604e+08
P26640	Valine--tRNA ligase OS=Homo sapiens OX=9606 GN=VARS1 PE=1 SV=4	31	32	104	32	1264	140.4	7.59	8.33307e+08	6.31109e+08	3.48552e+08
Q8TAQ2	SWI/SNF complex subunit SMARCC2 OS=Homo sapiens OX=9606 GN=SMARCC2 PE=1 SV=1	30	29	124	22	1214	132.8	5.69	4.07012e+08	7.77884e+08	3.4829e+08
Q9BV38	WD repeat-containing protein 18 OS=Homo sapiens OX=9606 GN=WDR18 PE=1 SV=2	33	11	53	11	432	47.4	6.7	3.54315e+08	4.03515e+08	3.47849e+08
Q13637	Ras-related protein Rab-32 OS=Homo sapiens OX=9606 GN=RAB32 PE=1 SV=3	52	10	32	10	225	25	6.54	3.0782e+08	5.32908e+08	3.47836e+08
Q9Y3A2	Probable U3 small nucleolar RNA-associated protein 11 OS=Homo sapiens OX=9606 GN=UTP11 PE=1 SV=2	33	8	28	8	253	30.4	10.15	1.0204e+08	1.11747e+08	3.47723e+08
P27635	60S ribosomal protein L10 OS=Homo sapiens OX=9606 GN=RPL10 PE=1 SV=4	37	7	65	1	214	24.6	10.08	6.22495e+08	9.33786e+08	3.47596e+08
P36957	Dihydrolipoyllysine-residue succinyltransferase component of 2-oxoglutarate dehydrogenase complex, mitochondrial OS=Homo sapiens OX=9606 GN=DLST PE=1 SV=4	40	13	74	13	453	48.7	8.95	7.38435e+08	9.22372e+08	3.45806e+08
A0A384MDW7	Enoyl Coenzyme A hydratase, short chain, 1, mitochondrial OS=Homo sapiens OX=9606 GN=ECHS1 PE=2 SV=1	59	13	66	13	290	31.4	8.07	6.24794e+08	6.03067e+08	3.44348e+08
Q00653	Nuclear factor NF-kappa-B p100 subunit OS=Homo sapiens OX=9606 GN=NFKB2 PE=1 SV=4	38	25	86	24	900	96.7	6.25	5.33238e+08	7.43728e+08	3.44243e+08
P35250	Replication factor C subunit 2 OS=Homo sapiens OX=9606 GN=RFC2 PE=1 SV=3	48	14	56	14	354	39.1	6.44	4.57067e+08	3.56027e+08	3.43535e+08
Q9Y5J1	U3 small nucleolar RNA-associated protein 18 homolog OS=Homo sapiens OX=9606 GN=UTP18 PE=1 SV=3	38	14	61	14	556	62	8.76	2.5381e+08	2.44691e+08	3.42878e+08
P63167	Dynein light chain 1, cytoplasmic OS=Homo sapiens OX=9606 GN=DYNLL1 PE=1 SV=1	37	2	49	1	89	10.4	7.4	4.3356e+08	3.06274e+08	3.42383e+08
Q13595	Transformer-2 protein homolog alpha OS=Homo sapiens OX=9606 GN=TRA2A PE=1 SV=1	30	8	50	6	282	32.7	11.27	3.29162e+08	2.67772e+08	3.40931e+08
Q9BXP5	Serrate RNA effector molecule homolog OS=Homo sapiens OX=9606 GN=SRRT PE=1 SV=1	33	26	107	26	876	100.6	5.96	7.41714e+08	9.1967e+08	3.40342e+08
A0A0F7G8J1	Plasminogen OS=Homo sapiens OX=9606 GN=PLG PE=2 SV=1	8	7	65	6	809	90.6	7.36	4.65576e+08	2.78633e+08	3.38204e+08
Q9UK43	Chondrosarcoma-associated protein 2 OS=Homo sapiens OX=9606 GN=CSA2 PE=2 SV=1	44	21	97	21	557	65.5	6.64	4.20197e+08	5.21543e+08	3.38141e+08
A0A024R7L5	UPF1 OS=Homo sapiens OX=9606 GN=UPF1 PE=2 SV=1	36	31	81	31	1118	123	6.68	9.16999e+08	1.32805e+09	3.3779e+08
B0UZZ8	Chromosome 6 open reading frame 11 OS=Homo sapiens OX=9606 GN=C6orf11 PE=2 SV=1	28	13	57	13	610	68	9.67	1.44326e+08	1.59902e+08	3.37583e+08
H3BMM9	RNA-binding protein with serine-rich domain 1 (Fragment) OS=Homo sapiens OX=9606 GN=RNPS1 PE=1 SV=1	37	7	64	7	284	31.7	11.62	1.51117e+08	2.62588e+08	3.37455e+08
Q15369	Elongin-C OS=Homo sapiens OX=9606 GN=ELOC PE=1 SV=1	65	6	51	6	112	12.5	4.78	7.15314e+08	6.77532e+08	3.36286e+08
P62306	Small nuclear ribonucleoprotein F OS=Homo sapiens OX=9606 GN=SNRPF PE=1 SV=1	49	3	27	3	86	9.7	4.67	2.02393e+08	3.02785e+08	3.36285e+08
B3KU28	Lon protease homolog, mitochondrial OS=Homo sapiens OX=9606 GN=LONP1 PE=2 SV=1	41	26	130	26	845	95.1	6.27	8.53521e+08	1.19058e+09	3.35945e+08
A4QPB0	IQ motif containing GTPase activating protein 1 OS=Homo sapiens OX=9606 GN=IQGAP1 PE=1 SV=1	35	45	151	42	1657	189.2	6.48	5.34956e+08	4.81808e+08	3.35679e+08
P09012	U1 small nuclear ribonucleoprotein A OS=Homo sapiens OX=9606 GN=SNRPA PE=1 SV=3	43	9	50	7	282	31.3	9.83	2.3004e+08	3.25165e+08	3.34785e+08
A0A024RAM4	Microtubule-associated protein 1B, isoform CRA_b OS=Homo sapiens OX=9606 GN=MAP1B PE=4 SV=1	35	58	202	57	2468	270.5	4.81	9.00087e+08	9.23247e+08	3.33253e+08
O60841	Eukaryotic translation initiation factor 5B OS=Homo sapiens OX=9606 GN=EIF5B PE=1 SV=4	31	30	120	30	1220	138.7	5.49	5.72206e+08	6.59192e+08	3.32594e+08
Q9UKD2	mRNA turnover protein 4 homolog OS=Homo sapiens OX=9606 GN=MRTO4 PE=1 SV=2	57	13	84	13	239	27.5	8.29	4.98369e+08	5.62162e+08	3.32351e+08
Q9BTV4	Transmembrane protein 43 OS=Homo sapiens OX=9606 GN=TMEM43 PE=1 SV=1	37	13	53	4	400	44.8	8.13	3.47583e+08	4.33619e+08	3.31896e+08
A8K9T3	cDNA FLJ76467, highly similar to Homo sapiens acyl-CoA synthetase long-chain family member 1 (ACSL1), mRNA OS=Homo sapiens OX=9606 PE=2 SV=1	30	18	52	17	698	77.9	7.18	1.97837e+08	1.96264e+08	3.30438e+08
P61011	Signal recognition particle 54 kDa protein OS=Homo sapiens OX=9606 GN=SRP54 PE=1 SV=1	40	18	60	18	504	55.7	8.75	3.54106e+08	5.05609e+08	3.30412e+08
A0A5C2GGK1	IGL c559_light_IGLV1-47_IGLJ1 (Fragment) OS=Homo sapiens OX=9606 PE=2 SV=1	13	1	9	1	110	11.7	6.54	3.82787e+08	1.089e+08	3.30286e+08
B4DE91	cDNA FLJ55534, highly similar to 4-trimethylaminobutyraldehyde dehydrogenase OS=Homo sapiens OX=9606 PE=2 SV=1	32	13	31	13	484	52.7	6.06	1.3314e+08	6.86758e+07	3.29228e+08
O00267	Transcription elongation factor SPT5 OS=Homo sapiens OX=9606 GN=SUPT5H PE=1 SV=1	35	29	86	29	1087	120.9	5.06	4.8881e+08	5.94373e+08	3.28925e+08
Q96EE3	Nucleoporin SEH1 OS=Homo sapiens OX=9606 GN=SEH1L PE=1 SV=3	52	14	73	14	360	39.6	8.09	2.45129e+08	4.08044e+08	3.25837e+08
Q9Y678	Coatomer subunit gamma-1 OS=Homo sapiens OX=9606 GN=COPG1 PE=1 SV=1	48	33	143	30	874	97.7	5.47	7.70703e+08	1.11796e+09	3.25738e+08
Q9NY93	Probable ATP-dependent RNA helicase DDX56 OS=Homo sapiens OX=9606 GN=DDX56 PE=1 SV=1	29	15	76	15	547	61.6	9.26	2.99314e+08	3.39706e+08	3.25198e+08
Q9NW64	Pre-mRNA-splicing factor RBM22 OS=Homo sapiens OX=9606 GN=RBM22 PE=1 SV=1	30	11	90	11	420	46.9	8.54	2.22457e+08	2.02753e+08	3.22934e+08
O60884	DnaJ homolog subfamily A member 2 OS=Homo sapiens OX=9606 GN=DNAJA2 PE=1 SV=1	43	14	65	14	412	45.7	6.48	6.79857e+08	9.5341e+08	3.22458e+08
P08579	U2 small nuclear ribonucleoprotein B'' OS=Homo sapiens OX=9606 GN=SNRPB2 PE=1 SV=1	39	8	48	6	225	25.5	9.72	2.08501e+08	2.88973e+08	3.22219e+08
Q6DKI1	60S ribosomal protein L7-like 1 OS=Homo sapiens OX=9606 GN=RPL7L1 PE=1 SV=2	42	10	67	10	255	29.7	10.52	1.89678e+08	3.29708e+08	3.21839e+08
Q9H0H5	Rac GTPase-activating protein 1 OS=Homo sapiens OX=9606 GN=RACGAP1 PE=1 SV=1	19	11	22	11	632	71	8.88	5.74476e+08	5.74115e+08	3.21835e+08
Q9Y3C1	Nucleolar protein 16 OS=Homo sapiens OX=9606 GN=NOP16 PE=1 SV=2	43	8	42	8	178	21.2	9.94	3.06252e+08	3.32216e+08	3.21389e+08
H0YD86	Breast cancer type 2 susceptibility protein (Fragment) OS=Homo sapiens OX=9606 GN=BRCA2 PE=1 SV=1	13	1	5	1	64	7.5	4.93	3.38627e+08	1.64226e+08	3.20654e+08
Q86U42	Polyadenylate-binding protein 2 OS=Homo sapiens OX=9606 GN=PABPN1 PE=1 SV=3	36	9	70	2	306	32.7	5.06	2.5755e+08	3.11289e+08	3.19673e+08
P54577	Tyrosine--tRNA ligase, cytoplasmic OS=Homo sapiens OX=9606 GN=YARS1 PE=1 SV=4	58	28	108	28	528	59.1	7.05	1.1021e+09	1.0262e+09	3.19234e+08
P26368	Splicing factor U2AF 65 kDa subunit OS=Homo sapiens OX=9606 GN=U2AF2 PE=1 SV=4	43	12	95	12	475	53.5	9.09	2.53082e+08	8.15228e+08	3.18489e+08
Q12904	Aminoacyl tRNA synthase complex-interacting multifunctional protein 1 OS=Homo sapiens OX=9606 GN=AIMP1 PE=1 SV=2	74	17	59	17	312	34.3	8.43	5.12738e+08	8.4661e+08	3.17848e+08
Q9GZR2	RNA exonuclease 4 OS=Homo sapiens OX=9606 GN=REXO4 PE=1 SV=2	38	14	59	14	422	46.6	9.77	2.32258e+08	2.23245e+08	3.1717e+08
P55036	26S proteasome non-ATPase regulatory subunit 4 OS=Homo sapiens OX=9606 GN=PSMD4 PE=1 SV=1	48	15	42	10	377	40.7	4.79	2.7585e+08	4.72767e+08	3.17103e+08
B3KY60	cDNA FLJ16777 fis, clone BRHIP2029567, highly similar to Cell division cycle 5-like protein OS=Homo sapiens OX=9606 PE=2 SV=1	41	22	116	22	802	92.2	8.18	3.80044e+08	6.53717e+08	3.16701e+08
Q9Y3U8	60S ribosomal protein L36 OS=Homo sapiens OX=9606 GN=RPL36 PE=1 SV=3	30	4	38	4	105	12.2	11.59	4.21233e+08	6.46716e+08	3.15869e+08
Q7L1Q6	Basic leucine zipper and W2 domain-containing protein 1 OS=Homo sapiens OX=9606 GN=BZW1 PE=1 SV=1	37	16	74	14	419	48	5.92	6.29705e+08	6.34018e+08	3.1493e+08
A0A7P0T9I9	Nicotinamide phosphoribosyltransferase OS=Homo sapiens OX=9606 GN=NAMPT PE=1 SV=1	57	23	151	23	488	55.2	6.99	8.91286e+08	1.66368e+09	3.1492e+08
P30049	ATP synthase subunit delta, mitochondrial OS=Homo sapiens OX=9606 GN=ATP5F1D PE=1 SV=2	14	2	8	2	168	17.5	5.49	3.49625e+08	2.77848e+08	3.13373e+08
Q9H9Y6	DNA-directed RNA polymerase I subunit RPA2 OS=Homo sapiens OX=9606 GN=POLR1B PE=1 SV=2	17	18	66	18	1135	128.1	7.83	3.23046e+08	3.91326e+08	3.1313e+08
Q53FB0	Chloride intracellular channel protein (Fragment) OS=Homo sapiens OX=9606 PE=2 SV=1	79	14	87	14	241	27	5.17	9.43135e+08	1.18725e+09	3.12765e+08
Q15008	26S proteasome non-ATPase regulatory subunit 6 OS=Homo sapiens OX=9606 GN=PSMD6 PE=1 SV=1	48	21	68	21	389	45.5	5.62	7.24376e+08	9.83714e+08	3.11389e+08
Q9Y6E2	Basic leucine zipper and W2 domain-containing protein 2 OS=Homo sapiens OX=9606 GN=BZW2 PE=1 SV=1	43	18	56	16	419	48.1	6.68	8.81642e+08	9.76369e+08	3.1044e+08
P24539	ATP synthase F(0) complex subunit B1, mitochondrial OS=Homo sapiens OX=9606 GN=ATP5PB PE=1 SV=2	30	7	38	7	256	28.9	9.36	8.36823e+08	6.19005e+08	3.10123e+08
B4DRA0	cDNA FLJ58459, highly similar to RNA-binding region-containing protein 2 OS=Homo sapiens OX=9606 PE=2 SV=1	34	14	87	14	502	56.4	10.02	3.66459e+08	6.18314e+08	3.09831e+08
P08758	Annexin A5 OS=Homo sapiens OX=9606 GN=ANXA5 PE=1 SV=2	63	17	75	16	320	35.9	5.05	9.64233e+08	1.48069e+09	3.09397e+08
O15145	Actin-related protein 2/3 complex subunit 3 OS=Homo sapiens OX=9606 GN=ARPC3 PE=1 SV=3	35	6	36	6	178	20.5	8.59	1.746e+08	2.80668e+08	3.08652e+08
B4DNE0	cDNA FLJ52573, highly similar to Elongation factor 1-alpha 1 OS=Homo sapiens OX=9606 PE=2 SV=1	50	12	252	2	395	42.6	9.01	1.63372e+09	7.51691e+09	3.08237e+08
E9PCW1	Golgi SNAP receptor complex member 1 OS=Homo sapiens OX=9606 GN=GOSR1 PE=1 SV=1	4	1	1	1	248	28.3	9.32	1.02352e+08	1.13792e+08	3.08019e+08
C9JRZ6	MICOS complex subunit MIC19 OS=Homo sapiens OX=9606 GN=CHCHD3 PE=1 SV=2	34	7	56	7	232	26.7	7.75	8.38337e+08	1.03064e+09	3.0766e+08
A0A7I2YQG2	Ribosomal protein L19 OS=Homo sapiens OX=9606 GN=RPL19 PE=1 SV=1	19	4	33	4	216	25.7	11.27	7.83831e+08	8.44948e+08	3.07656e+08
Q14746	Conserved oligomeric Golgi complex subunit 2 OS=Homo sapiens OX=9606 GN=COG2 PE=1 SV=1	26	13	18	13	738	83.2	6.62	5.34786e+07	1.02346e+08	3.07455e+08
P49916	DNA ligase 3 OS=Homo sapiens OX=9606 GN=LIG3 PE=1 SV=2	17	16	52	16	1009	112.8	9.01	3.05078e+08	2.44102e+08	3.05832e+08
O60341	Lysine-specific histone demethylase 1A OS=Homo sapiens OX=9606 GN=KDM1A PE=1 SV=2	27	17	68	17	852	92.8	6.52	3.1344e+08	3.91947e+08	3.04071e+08
P00441	Superoxide dismutase [Cu-Zn] OS=Homo sapiens OX=9606 GN=SOD1 PE=1 SV=2	17	2	5	2	154	15.9	6.13	7.4949e+07	6.25821e+07	3.03269e+08
P61962	DDB1- and CUL4-associated factor 7 OS=Homo sapiens OX=9606 GN=DCAF7 PE=1 SV=1	35	11	34	11	342	38.9	5.52	4.30203e+08	5.97566e+08	3.02786e+08
P55263	Adenosine kinase OS=Homo sapiens OX=9606 GN=ADK PE=1 SV=2	30	8	18	8	362	40.5	6.7	7.04766e+08	4.31263e+08	3.01564e+08
O15144	Actin-related protein 2/3 complex subunit 2 OS=Homo sapiens OX=9606 GN=ARPC2 PE=1 SV=1	56	15	69	15	300	34.3	7.36	3.75962e+08	4.14837e+08	3.0151e+08
A0A3R5W301	UBA2/WTIP fusion protein OS=Homo sapiens OX=9606 PE=2 SV=1	31	18	54	18	788	87.4	6.46	7.14121e+08	6.52681e+08	3.01498e+08
P37802	Transgelin-2 OS=Homo sapiens OX=9606 GN=TAGLN2 PE=1 SV=3	71	12	70	12	199	22.4	8.25	1.16869e+09	1.07736e+09	3.00039e+08
A0A7P0T9I6	Interferon-induced GTP-binding protein Mx1 OS=Homo sapiens OX=9606 GN=MX1 PE=1 SV=1	16	8	18	4	639	72.7	5.83	8.58063e+07	9.51857e+07	2.99825e+08
Q6AHZ7	Uncharacterized protein DKFZp686A111 OS=Homo sapiens OX=9606 GN=DKFZp686A111 PE=2 SV=1	6	10	20	10	2109	238.7	7.36	4.70346e+07	9.90027e+07	2.99138e+08
Q13769	THO complex subunit 5 homolog OS=Homo sapiens OX=9606 GN=THOC5 PE=1 SV=2	36	18	74	18	683	78.5	6.87	2.73677e+08	3.12904e+08	2.98918e+08
Q3B7A7	Trifunctional purine biosynthetic protein adenosine-3 OS=Homo sapiens OX=9606 GN=GART PE=2 SV=1	48	37	122	37	1010	107.7	6.77	1.13711e+09	1.45875e+09	2.9859e+08
Q53HB3	Proteasome 26S ATPase subunit 1 variant (Fragment) OS=Homo sapiens OX=9606 PE=1 SV=1	52	19	66	18	440	49.2	6.21	6.25341e+08	9.10455e+08	2.97114e+08
A0A5F9ZHM4	L-lactate dehydrogenase OS=Homo sapiens OX=9606 GN=LDHB PE=1 SV=1	38	11	56	10	341	37.4	6.25	1.47105e+08	3.55636e+08	2.95131e+08
Q96G03	Phosphoglucomutase-2 OS=Homo sapiens OX=9606 GN=PGM2 PE=1 SV=4	3	2	2	2	612	68.2	6.73	8.00512e+07	1.04344e+08	2.95025e+08
Q8NI27	THO complex subunit 2 OS=Homo sapiens OX=9606 GN=THOC2 PE=1 SV=2	23	31	130	28	1593	182.7	8.44	4.58905e+08	5.27053e+08	2.94899e+08
P27708	CAD protein OS=Homo sapiens OX=9606 GN=CAD PE=1 SV=3	20	34	77	32	2225	242.8	6.46	6.37548e+08	6.37476e+08	2.94548e+08
B4DV79	Eukaryotic translation initiation factor 3 subunit B OS=Homo sapiens OX=9606 GN=EIF3B PE=2 SV=1	30	20	78	20	738	85.1	5.26	8.09446e+08	9.94008e+08	2.91883e+08
P53618	Coatomer subunit beta OS=Homo sapiens OX=9606 GN=COPB1 PE=1 SV=3	41	30	111	30	953	107.1	6.05	6.37339e+08	1.07105e+09	2.91768e+08
P83731	60S ribosomal protein L24 OS=Homo sapiens OX=9606 GN=RPL24 PE=1 SV=1	36	6	52	6	157	17.8	11.25	5.79714e+08	7.16169e+08	2.91674e+08
Q9Y512	Sorting and assembly machinery component 50 homolog OS=Homo sapiens OX=9606 GN=SAMM50 PE=1 SV=3	42	16	61	10	469	51.9	6.9	4.33144e+08	6.57244e+08	2.91646e+08
B4DNS8	cDNA FLJ51011, highly similar to Homo sapiens guanine nucleotide binding protein-like 1 (GNL1), mRNA OS=Homo sapiens OX=9606 PE=2 SV=1	26	11	20	11	469	52.3	5.01	2.3601e+08	1.90583e+08	2.91092e+08
A0A0S2Q0B1	AT-rich interactive domain-containing protein 1A OS=Homo sapiens OX=9606 GN=ARID1A PE=4 SV=1	17	28	78	26	2285	241.9	6.7	2.3152e+08	3.09323e+08	2.91081e+08
P31939	Bifunctional purine biosynthesis protein ATIC OS=Homo sapiens OX=9606 GN=ATIC PE=1 SV=3	70	31	142	31	592	64.6	6.71	1.16022e+09	1.17664e+09	2.90641e+08
Q9ULW3	Activator of basal transcription 1 OS=Homo sapiens OX=9606 GN=ABT1 PE=1 SV=1	29	7	33	7	272	31.1	9.88	3.00474e+08	3.02762e+08	2.90261e+08
Q99567	Nuclear pore complex protein Nup88 OS=Homo sapiens OX=9606 GN=NUP88 PE=1 SV=2	30	17	94	17	741	83.5	5.69	3.45942e+08	4.29831e+08	2.89983e+08
Q71U36	Tubulin alpha-1A chain OS=Homo sapiens OX=9606 GN=TUBA1A PE=1 SV=1	65	22	311	2	451	50.1	5.06	6.55127e+08	1.40921e+09	2.89891e+08
Q7RTV0	PHD finger-like domain-containing protein 5A OS=Homo sapiens OX=9606 GN=PHF5A PE=1 SV=1	54	6	42	6	110	12.4	8.41	1.67289e+08	1.60778e+08	2.89536e+08
Q8TEM1	Nuclear pore membrane glycoprotein 210 OS=Homo sapiens OX=9606 GN=NUP210 PE=1 SV=3	27	41	122	41	1887	205	6.81	6.32805e+08	5.5497e+08	2.88996e+08
Q9Y3F4	Serine-threonine kinase receptor-associated protein OS=Homo sapiens OX=9606 GN=STRAP PE=1 SV=1	61	17	80	17	350	38.4	5.12	7.43989e+08	8.52388e+08	2.88727e+08
B9EIS5	PCM1 protein OS=Homo sapiens OX=9606 GN=PCM1 PE=2 SV=1	20	32	71	31	2016	227.5	5.03	2.75789e+08	2.98371e+08	2.88413e+08
O43818	U3 small nucleolar RNA-interacting protein 2 OS=Homo sapiens OX=9606 GN=RRP9 PE=1 SV=1	28	12	50	12	475	51.8	7.85	1.16422e+08	1.20311e+08	2.88369e+08
P56192	Methionine--tRNA ligase, cytoplasmic OS=Homo sapiens OX=9606 GN=MARS1 PE=1 SV=2	46	27	110	27	900	101.1	6.16	7.20459e+08	1.62022e+09	2.87663e+08
Q69YN4	Protein virilizer homolog OS=Homo sapiens OX=9606 GN=VIRMA PE=1 SV=2	7	11	30	11	1812	201.9	5.01	1.22653e+08	1.68234e+08	2.86699e+08
P48444	Coatomer subunit delta OS=Homo sapiens OX=9606 GN=ARCN1 PE=1 SV=1	38	19	63	19	511	57.2	6.21	7.75762e+08	9.74056e+08	2.86183e+08
Q5JTV8	Torsin-1A-interacting protein 1 OS=Homo sapiens OX=9606 GN=TOR1AIP1 PE=1 SV=2	38	15	73	10	583	66.2	8.18	3.14763e+08	3.12233e+08	2.85664e+08
P55072	Transitional endoplasmic reticulum ATPase OS=Homo sapiens OX=9606 GN=VCP PE=1 SV=4	55	33	125	33	806	89.3	5.26	1.00196e+09	1.48505e+09	2.85333e+08
B3KXZ4	DNA replication licensing factor MCM2 OS=Homo sapiens OX=9606 PE=2 SV=1	38	25	114	25	808	91.2	6.48	6.76386e+08	5.84935e+08	2.84079e+08
Q9NPA8	Transcription and mRNA export factor ENY2 OS=Homo sapiens OX=9606 GN=ENY2 PE=1 SV=1	48	5	18	5	101	11.5	9.33	1.88061e+08	1.96368e+08	2.83212e+08
A0A0F7KYT8	Fragile X mental retardation autosomal homolog variant p2K OS=Homo sapiens OX=9606 GN=FXR1 PE=2 SV=1	40	24	95	21	677	76.2	6.83	6.95939e+08	7.94991e+08	2.82128e+08
P00558	Phosphoglycerate kinase 1 OS=Homo sapiens OX=9606 GN=PGK1 PE=1 SV=3	66	24	141	24	417	44.6	8.1	1.32875e+09	1.8174e+09	2.80586e+08
Q86V81	THO complex subunit 4 OS=Homo sapiens OX=9606 GN=ALYREF PE=1 SV=3	49	9	90	9	257	26.9	11.15	1.33179e+08	2.93695e+08	2.80234e+08
Q96CW1	AP-2 complex subunit mu OS=Homo sapiens OX=9606 GN=AP2M1 PE=1 SV=2	45	17	79	11	435	49.6	9.54	4.77021e+08	5.37421e+08	2.80067e+08
Q9NSE4	Isoleucine--tRNA ligase, mitochondrial OS=Homo sapiens OX=9606 GN=IARS2 PE=1 SV=2	35	28	108	28	1012	113.7	7.2	8.54045e+08	9.93442e+08	2.79866e+08
O43159	Ribosomal RNA-processing protein 8 OS=Homo sapiens OX=9606 GN=RRP8 PE=1 SV=2	42	15	86	15	456	50.7	9.42	2.03036e+08	1.44916e+08	2.79226e+08
A0A024RDB2	Ras-GTPase activating protein SH3 domain-binding protein 2, isoform CRA_b OS=Homo sapiens OX=9606 GN=G3BP2 PE=4 SV=1	39	13	59	4	449	50.8	5.38	3.35732e+08	5.78642e+08	2.78687e+08
A8K6U7	cDNA FLJ78252, highly similar to Homo sapiens heterogeneous nuclear ribonucleoprotein U-like 1 (HNRPUL1), transcript variant 1, mRNA OS=Homo sapiens OX=9606 PE=2 SV=1	34	21	114	21	856	95.6	6.92	4.49588e+08	7.28063e+08	2.76804e+08
A0A3B3IS71	Retinoblastoma-associated protein OS=Homo sapiens OX=9606 GN=RB1 PE=1 SV=1	21	16	33	16	923	105.4	7.61	3.66343e+08	3.18623e+08	2.76169e+08
A0A6Q8PGU6	Vesicle-fusing ATPase OS=Homo sapiens OX=9606 GN=SPATA5 PE=1 SV=1	29	21	50	20	916	100.3	5.86	3.76005e+08	2.88971e+08	2.75744e+08
P43487	Ran-specific GTPase-activating protein OS=Homo sapiens OX=9606 GN=RANBP1 PE=1 SV=1	36	5	32	5	201	23.3	5.29	7.27497e+08	7.51569e+08	2.75704e+08
Q7KZ85	Transcription elongation factor SPT6 OS=Homo sapiens OX=9606 GN=SUPT6H PE=1 SV=2	18	26	70	26	1726	198.9	4.91	4.28087e+08	4.60664e+08	2.75372e+08
P61221	ATP-binding cassette sub-family E member 1 OS=Homo sapiens OX=9606 GN=ABCE1 PE=1 SV=1	35	18	78	13	599	67.3	8.34	1.16952e+09	8.47109e+08	2.75338e+08
G3V4C1	Heterogeneous nuclear ribonucleoproteins C1/C2 OS=Homo sapiens OX=9606 GN=HNRNPC PE=1 SV=1	70	25	531	1	292	32.2	5.08	1.34019e+08	2.668e+08	2.74952e+08
O95816	BAG family molecular chaperone regulator 2 OS=Homo sapiens OX=9606 GN=BAG2 PE=1 SV=1	41	8	47	8	211	23.8	6.7	3.45435e+08	5.08887e+08	2.74721e+08
P33176	Kinesin-1 heavy chain OS=Homo sapiens OX=9606 GN=KIF5B PE=1 SV=1	47	37	120	26	963	109.6	6.51	9.87819e+08	9.00903e+08	2.73683e+08
Q8NFH4	Nucleoporin Nup37 OS=Homo sapiens OX=9606 GN=NUP37 PE=1 SV=1	26	7	65	7	326	36.7	5.92	2.09789e+08	1.93064e+08	2.73146e+08
P63173	60S ribosomal protein L38 OS=Homo sapiens OX=9606 GN=RPL38 PE=1 SV=2	49	5	44	5	70	8.2	10.1	4.33535e+08	3.09874e+08	2.72892e+08
A0A087WZ13	Ribonucleoprotein PTB-binding 1 OS=Homo sapiens OX=9606 GN=RAVER1 PE=1 SV=1	43	19	53	19	739	77.8	8.84	1.34696e+08	2.64392e+08	2.71937e+08
O95758	Polypyrimidine tract-binding protein 3 OS=Homo sapiens OX=9606 GN=PTBP3 PE=1 SV=2	43	16	108	13	552	59.7	9.04	2.50128e+08	3.45966e+08	2.71892e+08
O14974	Protein phosphatase 1 regulatory subunit 12A OS=Homo sapiens OX=9606 GN=PPP1R12A PE=1 SV=1	26	24	94	10	1030	115.2	5.4	2.03865e+08	2.91093e+08	2.71112e+08
Q9NV31	U3 small nucleolar ribonucleoprotein protein IMP3 OS=Homo sapiens OX=9606 GN=IMP3 PE=1 SV=1	38	6	28	6	184	21.8	9.5	1.5231e+08	2.26356e+08	2.70834e+08
Q9UJV9	Probable ATP-dependent RNA helicase DDX41 OS=Homo sapiens OX=9606 GN=DDX41 PE=1 SV=2	37	21	63	21	622	69.8	6.84	3.27376e+08	2.9789e+08	2.70744e+08
P62258	14-3-3 protein epsilon OS=Homo sapiens OX=9606 GN=YWHAE PE=1 SV=1	63	14	108	11	255	29.2	4.74	6.61058e+08	6.98247e+08	2.70599e+08
Q10570	Cleavage and polyadenylation specificity factor subunit 1 OS=Homo sapiens OX=9606 GN=CPSF1 PE=1 SV=2	22	25	81	25	1443	160.8	6.4	4.14237e+08	3.0788e+08	2.70144e+08
A0AVT1	Ubiquitin-like modifier-activating enzyme 6 OS=Homo sapiens OX=9606 GN=UBA6 PE=1 SV=1	30	26	71	26	1052	117.9	6.14	3.78726e+08	3.5477e+08	2.6932e+08
Q9Y3A4	Ribosomal RNA-processing protein 7 homolog A OS=Homo sapiens OX=9606 GN=RRP7A PE=1 SV=2	40	8	37	8	280	32.3	9.58	1.34976e+08	1.921e+08	2.68408e+08
Q8NE71	ATP-binding cassette sub-family F member 1 OS=Homo sapiens OX=9606 GN=ABCF1 PE=1 SV=2	37	23	100	23	845	95.9	6.8	4.72326e+08	6.50813e+08	2.67602e+08
P34932	Heat shock 70 kDa protein 4 OS=Homo sapiens OX=9606 GN=HSPA4 PE=1 SV=4	51	32	132	29	840	94.3	5.19	8.61014e+08	6.52636e+08	2.67041e+08
P31689	DnaJ homolog subfamily A member 1 OS=Homo sapiens OX=9606 GN=DNAJA1 PE=1 SV=2	39	12	79	12	397	44.8	7.08	4.68406e+08	8.45332e+08	2.66721e+08
P24534	Elongation factor 1-beta OS=Homo sapiens OX=9606 GN=EEF1B2 PE=1 SV=3	67	11	52	8	225	24.7	4.67	6.60742e+08	7.21351e+08	2.66539e+08
P38117	Electron transfer flavoprotein subunit beta OS=Homo sapiens OX=9606 GN=ETFB PE=1 SV=3	55	14	99	14	255	27.8	8.1	7.14594e+08	8.88478e+08	2.65523e+08
Q9Y6M1	Insulin-like growth factor 2 mRNA-binding protein 2 OS=Homo sapiens OX=9606 GN=IGF2BP2 PE=1 SV=2	39	18	86	16	599	66.1	8.46	3.8401e+08	5.64472e+08	2.65336e+08
Q53GD7	FUS interacting protein (Serine-arginine rich) 1 isoform 2 variant (Fragment) OS=Homo sapiens OX=9606 PE=2 SV=1	22	6	35	6	262	31.3	11.27	1.4861e+08	2.17122e+08	2.64533e+08
Q9GZS1	DNA-directed RNA polymerase I subunit RPA49 OS=Homo sapiens OX=9606 GN=POLR1E PE=1 SV=3	34	12	43	12	419	47.2	8.94	2.46683e+08	2.47067e+08	2.643e+08
A0A7P0T868	Protein AATF OS=Homo sapiens OX=9606 GN=AATF PE=1 SV=1	25	10	52	10	540	60.8	4.94	1.75652e+08	2.40055e+08	2.64283e+08
Q9BVI4	Nucleolar complex protein 4 homolog OS=Homo sapiens OX=9606 GN=NOC4L PE=1 SV=1	36	16	52	16	516	58.4	7.49	1.59918e+08	2.28285e+08	2.63704e+08
Q13451	Peptidyl-prolyl cis-trans isomerase FKBP5 OS=Homo sapiens OX=9606 GN=FKBP5 PE=1 SV=2	44	18	45	18	457	51.2	5.9	2.70758e+08	2.59732e+08	2.62916e+08
O43852	Calumenin OS=Homo sapiens OX=9606 GN=CALU PE=1 SV=2	59	15	67	3	315	37.1	4.64	4.50664e+08	1.15055e+09	2.62463e+08
O00232	26S proteasome non-ATPase regulatory subunit 12 OS=Homo sapiens OX=9606 GN=PSMD12 PE=1 SV=3	46	21	100	21	456	52.9	7.65	7.20241e+08	9.95217e+08	2.61912e+08
F5H2F4	C-1-tetrahydrofolate synthase, cytoplasmic OS=Homo sapiens OX=9606 GN=MTHFD1 PE=1 SV=2	43	37	157	36	964	104.6	7.59	1.08187e+09	9.64339e+08	2.61261e+08
K7ENA6	Beta-arrestin-2 OS=Homo sapiens OX=9606 GN=ARRB2 PE=1 SV=1	10	3	3	2	330	36.6	8.78	3.42009e+08	8.7474e+07	2.60804e+08
A0A087X2I1	26S proteasome regulatory subunit 10B OS=Homo sapiens OX=9606 GN=PSMC6 PE=1 SV=1	49	15	73	12	403	45.8	7.78	5.69319e+08	9.71366e+08	2.60548e+08
P39656	Dolichyl-diphosphooligosaccharide--protein glycosyltransferase 48 kDa subunit OS=Homo sapiens OX=9606 GN=DDOST PE=1 SV=4	23	8	33	8	456	50.8	6.55	2.10991e+08	5.60872e+08	2.60118e+08
A0A087WT20	DDB1- and CUL4-associated factor 13 OS=Homo sapiens OX=9606 GN=DCAF13 PE=1 SV=1	31	15	53	15	597	67.5	9.29	5.91091e+08	1.04137e+08	2.59933e+08
Q86YZ3	Hornerin OS=Homo sapiens OX=9606 GN=HRNR PE=1 SV=2	16	18	172	18	2850	282.2	10.04	2.9344e+08	2.39979e+08	2.59719e+08
Q8NAV1	Pre-mRNA-splicing factor 38A OS=Homo sapiens OX=9606 GN=PRPF38A PE=1 SV=1	32	10	62	10	312	37.5	9.96	2.7746e+08	3.33834e+08	2.59341e+08
Q8N556	Actin filament-associated protein 1 OS=Homo sapiens OX=9606 GN=AFAP1 PE=1 SV=2	28	15	26	15	730	80.7	8.68	2.54782e+08	3.92249e+08	2.58864e+08
A0A024RC87	Ribonuclease inhibitor OS=Homo sapiens OX=9606 GN=RNH1 PE=4 SV=1	56	17	91	1	456	49.4	4.84	4.32029e+08	7.01445e+08	2.58405e+08
Q9NWH9	SAFB-like transcription modulator OS=Homo sapiens OX=9606 GN=SLTM PE=1 SV=2	23	23	104	23	1034	117.1	7.87	1.99199e+08	2.90428e+08	2.58093e+08
Q7Z794	Keratin, type II cytoskeletal 1b OS=Homo sapiens OX=9606 GN=KRT77 PE=1 SV=3	29	18	123	13	578	61.9	5.99	3.43337e+08	4.74415e+08	2.57677e+08
A0A2R8Y849	40S ribosomal protein S24 OS=Homo sapiens OX=9606 GN=RPS24 PE=1 SV=1	36	5	47	5	131	15.2	10.9	5.01423e+08	3.84148e+08	2.56519e+08
R4GNH3	26S proteasome regulatory subunit 6A OS=Homo sapiens OX=9606 GN=PSMC3 PE=1 SV=1	65	22	80	22	423	47.3	5.22	5.90131e+08	1.06373e+09	2.56507e+08
Q9GZS3	WD repeat-containing protein 61 OS=Homo sapiens OX=9606 GN=WDR61 PE=1 SV=1	46	9	32	9	305	33.6	5.47	3.41451e+08	2.97543e+08	2.55962e+08
Q9P258	Protein RCC2 OS=Homo sapiens OX=9606 GN=RCC2 PE=1 SV=2	38	14	75	14	522	56	8.78	4.3674e+08	5.26086e+08	2.55229e+08
Q86W92	Liprin-beta-1 OS=Homo sapiens OX=9606 GN=PPFIBP1 PE=1 SV=2	22	17	28	12	1011	114	5.55	1.65694e+08	1.60392e+08	2.54844e+08
A0A494BZV2	Myosin phosphatase Rho-interacting protein OS=Homo sapiens OX=9606 GN=MPRIP PE=1 SV=1	17	33	89	3	2425	274.2	5.6	2.71746e+08	3.6945e+08	2.54814e+08
Q15370	Elongin-B OS=Homo sapiens OX=9606 GN=ELOB PE=1 SV=1	58	7	47	7	118	13.1	4.88	4.63846e+08	4.16523e+08	2.54688e+08
A2N0U5	VH6DJ protein (Fragment) OS=Homo sapiens OX=9606 GN=VH6DJ PE=2 SV=1	6	2	5	2	109	12.2	5.36	1.83321e+07	5.4284e+07	2.54643e+08
P12259	Coagulation factor V OS=Homo sapiens OX=9606 GN=F5 PE=1 SV=4	6	11	38	11	2224	251.5	6.05	4.05319e+08	3.67524e+08	2.54301e+08
Q9Y383	Putative RNA-binding protein Luc7-like 2 OS=Homo sapiens OX=9606 GN=LUC7L2 PE=1 SV=2	30	11	66	7	392	46.5	10.01	3.34895e+08	7.70993e+08	2.5354e+08
Q08380	Galectin-3-binding protein OS=Homo sapiens OX=9606 GN=LGALS3BP PE=1 SV=1	28	13	36	13	585	65.3	5.27	9.72803e+07	1.4544e+08	2.53275e+08
Q9UPQ0	LIM and calponin homology domains-containing protein 1 OS=Homo sapiens OX=9606 GN=LIMCH1 PE=1 SV=4	11	9	17	9	1083	121.8	6.47	3.31384e+08	6.15091e+07	2.52926e+08
O60216	Double-strand-break repair protein rad21 homolog OS=Homo sapiens OX=9606 GN=RAD21 PE=1 SV=2	34	19	67	19	631	71.6	4.65	1.79893e+08	2.51625e+08	2.528e+08
D3DPU2	Adenylyl cyclase-associated protein OS=Homo sapiens OX=9606 GN=CAP1 PE=2 SV=1	66	25	157	5	475	51.6	8.02	7.64262e+08	6.28233e+08	2.52064e+08
Q9UHB9	Signal recognition particle subunit SRP68 OS=Homo sapiens OX=9606 GN=SRP68 PE=1 SV=2	38	21	85	21	627	70.7	8.56	6.49678e+08	5.68121e+08	2.51977e+08
Q5T749	Keratinocyte proline-rich protein OS=Homo sapiens OX=9606 GN=KPRP PE=1 SV=1	15	6	26	6	579	64.1	8.27	1.218e+08	5.34701e+07	2.51863e+08
Q8TCE6	DENN domain-containing protein 10 OS=Homo sapiens OX=9606 GN=DENND10 PE=1 SV=1	11	3	4	3	357	40.5	6.61	2.05797e+08	2.55293e+07	2.51188e+08
Q86U44	N6-adenosine-methyltransferase catalytic subunit OS=Homo sapiens OX=9606 GN=METTL3 PE=1 SV=2	33	12	26	12	580	64.4	6.42	1.45098e+08	2.30072e+08	2.51184e+08
A0A7I2V3F1	Aconitate hydratase, mitochondrial OS=Homo sapiens OX=9606 GN=ACO2 PE=1 SV=1	43	27	85	27	788	86.1	8.02	4.28863e+08	6.74789e+08	2.50651e+08
Q86V48	Leucine zipper protein 1 OS=Homo sapiens OX=9606 GN=LUZP1 PE=1 SV=2	38	33	98	33	1076	120.2	8.5	3.15375e+08	2.2472e+08	2.49918e+08
B4DR61	Protein transport protein Sec61 subunit alpha isoform 1 OS=Homo sapiens OX=9606 GN=SEC61A1 PE=1 SV=1	12	6	31	3	482	52.9	8.24	4.94893e+08	3.98308e+08	2.49026e+08
Q9NR31	GTP-binding protein SAR1a OS=Homo sapiens OX=9606 GN=SAR1A PE=1 SV=1	35	6	39	3	198	22.4	6.68	5.05458e+08	7.17112e+08	2.48008e+08
Q9H6F5	Coiled-coil domain-containing protein 86 OS=Homo sapiens OX=9606 GN=CCDC86 PE=1 SV=1	43	11	49	11	360	40.2	10.33	7.89204e+07	1.19607e+08	2.46452e+08
Q8NC56	LEM domain-containing protein 2 OS=Homo sapiens OX=9606 GN=LEMD2 PE=1 SV=1	28	13	73	13	503	56.9	9	3.27858e+08	5.64904e+08	2.46348e+08
A0A2R8YFE2	Actin, cytoplasmic 1 (Fragment) OS=Homo sapiens OX=9606 GN=ACTB PE=1 SV=1	65	8	215	3	79	8.8	9.2	3.00221e+08	3.05354e+08	2.45552e+08
H3BR29	RUS family member 1 OS=Homo sapiens OX=9606 GN=RUSF1 PE=1 SV=1	7	3	7	3	423	46.3	6.73	2.57546e+08	1.78409e+08	2.44296e+08
A8K916	AP complex subunit beta OS=Homo sapiens OX=9606 PE=2 SV=1	48	34	149	21	951	105.6	5.31	4.87361e+08	5.40194e+08	2.43521e+08
P62861	40S ribosomal protein S30 OS=Homo sapiens OX=9606 GN=FAU PE=1 SV=1	17	1	16	1	59	6.6	12.15	9.23172e+07	1.85025e+08	2.42703e+08
O43324	Eukaryotic translation elongation factor 1 epsilon-1 OS=Homo sapiens OX=9606 GN=EEF1E1 PE=1 SV=1	34	6	18	6	174	19.8	8.54	3.39799e+08	2.76907e+08	2.42211e+08
Q9BWJ5	Splicing factor 3B subunit 5 OS=Homo sapiens OX=9606 GN=SF3B5 PE=1 SV=1	45	3	32	3	86	10.1	6.35	1.67501e+08	2.49957e+08	2.41709e+08
H0Y368	Dolichol-phosphate mannosyltransferase subunit 1 OS=Homo sapiens OX=9606 GN=DPM1 PE=1 SV=2	29	8	42	8	295	33.3	9.14	3.75002e+08	5.18301e+08	2.41346e+08
P49257	Protein ERGIC-53 OS=Homo sapiens OX=9606 GN=LMAN1 PE=1 SV=2	36	13	70	13	510	57.5	6.77	5.00505e+08	9.39093e+08	2.41075e+08
P50479	PDZ and LIM domain protein 4 OS=Homo sapiens OX=9606 GN=PDLIM4 PE=1 SV=2	32	9	19	9	330	35.4	7.91	2.03826e+08	3.21717e+08	2.40444e+08
A8KA74	cDNA FLJ76065 OS=Homo sapiens OX=9606 PE=2 SV=1	28	21	75	21	857	97.6	7.69	1.02673e+08	2.50435e+08	2.40292e+08
A0A024R7S3	Clathrin light chain OS=Homo sapiens OX=9606 GN=CLTB PE=3 SV=1	21	5	19	5	211	23.2	4.69	1.54216e+08	4.38188e+08	2.40027e+08
A0A087WUE2	Transforming acidic coiled-coil-containing protein 3 OS=Homo sapiens OX=9606 GN=TACC3 PE=1 SV=1	5	2	4	2	478	53.4	5.38	1.00989e+08	2.75485e+08	2.40011e+08
P50402	Emerin OS=Homo sapiens OX=9606 GN=EMD PE=1 SV=1	54	10	81	10	254	29	5.5	2.21708e+08	3.80637e+08	2.39755e+08
A0A090N8G7	Similar to RP9 protein OS=Homo sapiens OX=9606 GN=LOC402478 PE=4 SV=1	13	4	5	4	315	36.4	9.99	1.03815e+07	6.61326e+07	2.39749e+08
P41252	Isoleucine--tRNA ligase, cytoplasmic OS=Homo sapiens OX=9606 GN=IARS1 PE=1 SV=2	40	40	136	40	1262	144.4	6.15	8.04673e+08	1.38276e+09	2.39355e+08
Q96I25	Splicing factor 45 OS=Homo sapiens OX=9606 GN=RBM17 PE=1 SV=1	50	17	79	17	401	44.9	5.97	2.09566e+08	4.78843e+08	2.37988e+08
Q14151	Scaffold attachment factor B2 OS=Homo sapiens OX=9606 GN=SAFB2 PE=1 SV=1	34	27	185	16	953	107.4	6.16	2.01849e+08	2.32063e+08	2.37697e+08
P46778	60S ribosomal protein L21 OS=Homo sapiens OX=9606 GN=RPL21 PE=1 SV=2	37	6	29	6	160	18.6	10.49	4.62743e+08	5.87431e+08	2.37265e+08
Q9NRX1	RNA-binding protein PNO1 OS=Homo sapiens OX=9606 GN=PNO1 PE=1 SV=1	44	10	36	10	252	27.9	9.73	5.52495e+08	3.64363e+08	2.36802e+08
J3QR07	YTH domain-containing protein 1 OS=Homo sapiens OX=9606 GN=YTHDC1 PE=1 SV=1	13	10	41	10	735	85.5	6.23	3.15006e+08	3.07e+08	2.36205e+08
K7EQJ5	40S ribosomal protein S15 OS=Homo sapiens OX=9606 GN=RPS15 PE=1 SV=2	23	3	22	3	141	16.6	10.46	2.6799e+08	2.92276e+08	2.36191e+08
P53007	Tricarboxylate transport protein, mitochondrial OS=Homo sapiens OX=9606 GN=SLC25A1 PE=1 SV=2	32	9	48	9	311	34	9.89	3.66603e+08	5.96229e+08	2.36015e+08
P07203	Glutathione peroxidase 1 OS=Homo sapiens OX=9606 GN=GPX1 PE=1 SV=4	53	10	56	3	203	22.1	6.55	3.92566e+08	3.29683e+08	2.35985e+08
P08240	Signal recognition particle receptor subunit alpha OS=Homo sapiens OX=9606 GN=SRPRA PE=1 SV=2	38	19	61	19	638	69.8	8.95	5.54298e+08	4.51665e+08	2.35945e+08
Q12906	Interleukin enhancer-binding factor 3 OS=Homo sapiens OX=9606 GN=ILF3 PE=1 SV=3	62	40	421	1	894	95.3	8.76	7.81325e+07	1.03372e+08	2.35924e+08
A0A3B3ITJ4	Heterogeneous nuclear ribonucleoprotein L (Fragment) OS=Homo sapiens OX=9606 GN=HNRNPL PE=1 SV=1	56	21	336	2	537	59.2	7.11	1.47007e+08	2.4653e+08	2.35645e+08
A0A494C0X7	Integrin beta OS=Homo sapiens OX=9606 GN=ITGB2 PE=1 SV=1	30	19	33	19	769	84.7	6.98	3.08023e+08	3.63402e+08	2.35548e+08
Q9HB71	Calcyclin-binding protein OS=Homo sapiens OX=9606 GN=CACYBP PE=1 SV=2	57	11	44	11	228	26.2	8.25	4.36378e+08	4.72316e+08	2.35047e+08
P55795	Heterogeneous nuclear ribonucleoprotein H2 OS=Homo sapiens OX=9606 GN=HNRNPH2 PE=1 SV=1	42	14	229	8	449	49.2	6.3	2.3031e+08	5.20307e+08	2.34987e+08
Q9H089	Large subunit GTPase 1 homolog OS=Homo sapiens OX=9606 GN=LSG1 PE=1 SV=2	10	5	10	5	658	75.2	6.38	2.96117e+08	1.94826e+08	2.34925e+08
P62140	Serine/threonine-protein phosphatase PP1-beta catalytic subunit OS=Homo sapiens OX=9606 GN=PPP1CB PE=1 SV=3	51	14	118	4	327	37.2	6.19	4.08005e+08	3.29954e+08	2.34345e+08
Q14692	Ribosome biogenesis protein BMS1 homolog OS=Homo sapiens OX=9606 GN=BMS1 PE=1 SV=1	22	22	81	22	1282	145.7	6.44	2.32834e+08	3.45242e+08	2.34044e+08
A0A0D9SFB1	Dynamin GTPase OS=Homo sapiens OX=9606 GN=DNM1 PE=1 SV=1	19	15	43	8	835	94	6.64	2.6614e+08	5.01393e+08	2.33949e+08
Q92769	Histone deacetylase 2 OS=Homo sapiens OX=9606 GN=HDAC2 PE=1 SV=2	39	13	96	10	488	55.3	5.91	4.34278e+08	6.99607e+08	2.33661e+08
P00738	Haptoglobin OS=Homo sapiens OX=9606 GN=HP PE=1 SV=1	17	6	10	6	406	45.2	6.58	3.75749e+08	1.04365e+08	2.33466e+08
P60981	Destrin OS=Homo sapiens OX=9606 GN=DSTN PE=1 SV=3	58	10	37	9	165	18.5	7.85	5.37262e+08	4.23584e+08	2.3311e+08
V9GYZ0	Pantothenate kinase 2, mitochondrial OS=Homo sapiens OX=9606 GN=PANK2 PE=1 SV=2	12	2	14	2	171	18.7	9.98	4.86945e+08	4.25715e+08	2.32369e+08
E7EW49	CLIP-associating protein 2 OS=Homo sapiens OX=9606 GN=CLASP2 PE=1 SV=1	5	6	12	2	1514	165.6	8.25	2.32772e+08	1.78765e+08	2.32301e+08
Q9H9Y2	Ribosome production factor 1 OS=Homo sapiens OX=9606 GN=RPF1 PE=1 SV=2	19	5	21	5	349	40.1	10.01	2.52133e+08	2.34932e+08	2.31524e+08
Q12792	Twinfilin-1 OS=Homo sapiens OX=9606 GN=TWF1 PE=1 SV=3	32	11	30	9	350	40.3	6.96	1.85043e+08	2.1741e+08	2.30329e+08
Q14257	Reticulocalbin-2 OS=Homo sapiens OX=9606 GN=RCN2 PE=1 SV=1	45	10	40	10	317	36.9	4.4	2.05638e+08	3.33315e+08	2.30128e+08
Q6P1J9	Parafibromin OS=Homo sapiens OX=9606 GN=CDC73 PE=1 SV=1	34	17	59	17	531	60.5	9.61	3.0605e+08	4.04478e+08	2.30077e+08
P09936	Ubiquitin carboxyl-terminal hydrolase isozyme L1 OS=Homo sapiens OX=9606 GN=UCHL1 PE=1 SV=2	50	8	54	8	223	24.8	5.48	9.36598e+08	1.16621e+09	2.28401e+08
A0A024R4E5	High density lipoprotein binding protein (Vigilin), isoform CRA_a OS=Homo sapiens OX=9606 GN=HDLBP PE=1 SV=1	44	43	128	42	1268	141.4	6.87	8.96469e+08	1.06284e+09	2.28386e+08
O14744	Protein arginine N-methyltransferase 5 OS=Homo sapiens OX=9606 GN=PRMT5 PE=1 SV=4	22	12	39	12	637	72.6	6.29	2.39547e+08	2.13497e+08	2.27595e+08
P05408	Neuroendocrine protein 7B2 OS=Homo sapiens OX=9606 GN=SCG5 PE=1 SV=2	3	1	2	1	212	23.7	5.96	1.26193e+08	1.06829e+08	2.27419e+08
F8W7A7	Coiled-coil domain-containing protein 178 OS=Homo sapiens OX=9606 GN=CCDC178 PE=1 SV=1	1	1	1	1	891	104.6	6.77	8.46532e+06	1.86309e+07	2.27175e+08
Q13363	C-terminal-binding protein 1 OS=Homo sapiens OX=9606 GN=CTBP1 PE=1 SV=2	31	10	35	5	440	47.5	6.77	3.24014e+08	3.58431e+08	2.27012e+08
P22314	Ubiquitin-like modifier-activating enzyme 1 OS=Homo sapiens OX=9606 GN=UBA1 PE=1 SV=3	35	28	143	28	1058	117.8	5.76	1.42641e+09	1.47872e+09	2.26385e+08
Q5T6U8	High mobility group AT-hook 1 OS=Homo sapiens OX=9606 GN=HMGA1 PE=2 SV=1	43	7	108	2	96	10.7	10.32	8.41442e+06	7.98399e+07	2.26338e+08
O15143	Actin-related protein 2/3 complex subunit 1B OS=Homo sapiens OX=9606 GN=ARPC1B PE=1 SV=3	49	15	70	14	372	40.9	8.35	4.48411e+08	3.27748e+08	2.26216e+08
M0R2B7	DNA polymerase OS=Homo sapiens OX=9606 GN=POLD1 PE=1 SV=1	17	15	26	15	1133	126.3	7.21	1.85078e+08	1.57674e+08	2.26044e+08
Q99714	3-hydroxyacyl-CoA dehydrogenase type-2 OS=Homo sapiens OX=9606 GN=HSD17B10 PE=1 SV=3	74	14	112	14	261	26.9	7.78	9.02742e+08	1.31534e+09	2.25975e+08
B7ZKK7	eIF2AK2 protein OS=Homo sapiens OX=9606 GN=EIF2AK2 PE=2 SV=1	37	16	82	16	546	61.5	8.29	2.2049e+08	3.54838e+08	2.25539e+08
O94874	E3 UFM1-protein ligase 1 OS=Homo sapiens OX=9606 GN=UFL1 PE=1 SV=2	29	18	44	18	794	89.5	6.79	1.28232e+08	1.7066e+08	2.24939e+08
A0A5C2GSW3	IG c102_light_IGLV1-44_IGLJ3 (Fragment) OS=Homo sapiens OX=9606 PE=2 SV=1	20	2	15	1	110	11.5	8.51	1.71025e+08	4.97952e+07	2.24524e+08
Q53GR7	Solute carrier family 25, member 13 (Citrin) variant (Fragment) OS=Homo sapiens OX=9606 PE=2 SV=1	33	18	50	12	675	74.1	8.38	1.87656e+08	3.24971e+08	2.23243e+08
Q9P2E5	Chondroitin sulfate glucuronyltransferase OS=Homo sapiens OX=9606 GN=CHPF2 PE=2 SV=2	1	1	1	1	772	85.9	7.83	4.16099e+08	3.96813e+08	2.22673e+08
Q9ULC4	Malignant T-cell-amplified sequence 1 OS=Homo sapiens OX=9606 GN=MCTS1 PE=1 SV=1	47	7	26	7	181	20.5	8.82	2.48256e+08	2.26512e+08	2.22456e+08
Q9NUU7	ATP-dependent RNA helicase DDX19A OS=Homo sapiens OX=9606 GN=DDX19A PE=1 SV=1	48	19	65	2	478	53.9	6.58	4.8588e+08	6.87786e+08	2.21661e+08
Q86W42	THO complex subunit 6 homolog OS=Homo sapiens OX=9606 GN=THOC6 PE=1 SV=1	45	10	56	10	341	37.5	7.43	1.29692e+08	2.73065e+08	2.21654e+08
A0A6I8PL42	Leucyl-tRNA synthetase OS=Homo sapiens OX=9606 GN=LARS1 PE=1 SV=1	36	33	126	33	1130	129.1	7.87	1.02279e+09	1.05955e+09	2.21221e+08
Q09161	Nuclear cap-binding protein subunit 1 OS=Homo sapiens OX=9606 GN=NCBP1 PE=1 SV=1	32	18	114	18	790	91.8	6.43	3.67691e+08	4.25969e+08	2.20656e+08
A0A1B0GVH5	Alpha-ketoglutarate-dependent dioxygenase FTO OS=Homo sapiens OX=9606 GN=FTO PE=1 SV=1	33	14	23	14	559	64.1	5.38	6.64494e+08	5.08435e+08	2.20517e+08
Q5T7C4	High mobility group protein B1 OS=Homo sapiens OX=9606 GN=HMGB1 PE=1 SV=1	35	8	46	7	158	18.3	9.7	3.81416e+08	2.94147e+08	2.2034e+08
E9PRY8	Elongation factor 1-delta OS=Homo sapiens OX=9606 GN=EEF1D PE=1 SV=1	28	15	66	1	697	76.5	7.05	2.2342e+09	8.45977e+08	2.19432e+08
Q8IWR0	Zinc finger CCCH domain-containing protein 7A OS=Homo sapiens OX=9606 GN=ZC3H7A PE=1 SV=1	4	3	3	3	971	110.5	7.3	1.03713e+08	3.08238e+06	2.18973e+08
Q9Y2U8	Inner nuclear membrane protein Man1 OS=Homo sapiens OX=9606 GN=LEMD3 PE=1 SV=2	16	10	16	10	911	99.9	7.55	1.78619e+08	1.7963e+08	2.18972e+08
O60290	Zinc finger protein 862 OS=Homo sapiens OX=9606 GN=ZNF862 PE=2 SV=2	1	1	1	1	1169	131.6	7.23	1.5079e+08	1.39403e+08	2.18005e+08
Q10713	Mitochondrial-processing peptidase subunit alpha OS=Homo sapiens OX=9606 GN=PMPCA PE=1 SV=2	34	15	37	15	525	58.2	6.92	3.34988e+08	2.68779e+08	2.17939e+08
Q13505	Metaxin-1 OS=Homo sapiens OX=9606 GN=MTX1 PE=1 SV=3	7	3	5	3	466	51.4	9.79	1.43919e+08	4.04141e+08	2.17885e+08
O75940	Survival of motor neuron-related-splicing factor 30 OS=Homo sapiens OX=9606 GN=SMNDC1 PE=1 SV=1	32	5	24	5	238	26.7	7.24	2.85052e+08	3.26238e+08	2.17876e+08
Q9UHQ9	NADH-cytochrome b5 reductase 1 OS=Homo sapiens OX=9606 GN=CYB5R1 PE=1 SV=1	33	9	29	9	305	34.1	9.38	3.26417e+08	3.90779e+08	2.17786e+08
Q13895	Bystin OS=Homo sapiens OX=9606 GN=BYSL PE=1 SV=3	52	18	73	18	437	49.6	8.12	2.0581e+08	2.13757e+08	2.1767e+08
P52292	Importin subunit alpha-1 OS=Homo sapiens OX=9606 GN=KPNA2 PE=1 SV=1	43	17	98	17	529	57.8	5.4	9.03769e+08	6.61889e+08	2.17419e+08
P61586	Transforming protein RhoA OS=Homo sapiens OX=9606 GN=RHOA PE=1 SV=1	42	7	42	4	193	21.8	6.1	6.44271e+08	4.9702e+08	2.17289e+08
Q8NEF9	Serum response factor-binding protein 1 OS=Homo sapiens OX=9606 GN=SRFBP1 PE=1 SV=1	38	14	51	14	429	48.6	9.58	9.87572e+07	1.38665e+08	2.16691e+08
P33993	DNA replication licensing factor MCM7 OS=Homo sapiens OX=9606 GN=MCM7 PE=1 SV=4	44	28	95	28	719	81.3	6.46	6.34253e+08	5.15953e+08	2.16147e+08
Q92979	Ribosomal RNA small subunit methyltransferase NEP1 OS=Homo sapiens OX=9606 GN=EMG1 PE=1 SV=4	40	8	44	8	244	26.7	9.17	1.49704e+08	1.33168e+08	2.15772e+08
P55081	Microfibrillar-associated protein 1 OS=Homo sapiens OX=9606 GN=MFAP1 PE=1 SV=2	31	10	48	10	439	51.9	4.98	6.96123e+07	2.31231e+08	2.15427e+08
Q6FI97	BAF53A protein OS=Homo sapiens OX=9606 GN=BAF53A PE=2 SV=1	38	13	64	13	429	47.4	5.72	2.21727e+08	3.41576e+08	2.15305e+08
P31949	Protein S100-A11 OS=Homo sapiens OX=9606 GN=S100A11 PE=1 SV=2	50	5	15	5	105	11.7	7.12	7.70414e+08	4.05778e+08	2.14837e+08
A0A024R3R5	3-beta-hydroxysterol Delta (14)-reductase OS=Homo sapiens OX=9606 GN=LBR PE=3 SV=1	15	9	43	9	615	70.7	9.36	2.46203e+08	3.6575e+08	2.14711e+08
P11413	Glucose-6-phosphate 1-dehydrogenase OS=Homo sapiens OX=9606 GN=G6PD PE=1 SV=4	43	19	69	19	515	59.2	6.84	1.37467e+09	8.83236e+08	2.14612e+08
Q8IWX8	Calcium homeostasis endoplasmic reticulum protein OS=Homo sapiens OX=9606 GN=CHERP PE=1 SV=3	25	17	48	17	916	103.6	9.04	2.45812e+08	3.69497e+08	2.14552e+08
A0A5C2GFN9	IGH + IGL c179_light_IGKV3-11_IGKJ2 (Fragment) OS=Homo sapiens OX=9606 PE=2 SV=1	33	3	3	2	107	11.7	8.48	4.42952e+07	5.61168e+07	2.14533e+08
P62304	Small nuclear ribonucleoprotein E OS=Homo sapiens OX=9606 GN=SNRPE PE=1 SV=1	38	3	27	3	92	10.8	9.44	1.94865e+08	2.385e+08	2.13974e+08
P51665	26S proteasome non-ATPase regulatory subunit 7 OS=Homo sapiens OX=9606 GN=PSMD7 PE=1 SV=2	33	8	27	8	324	37	6.77	6.00302e+08	6.30735e+08	2.13931e+08
Q5T750	Skin-specific protein 32 OS=Homo sapiens OX=9606 GN=XP32 PE=1 SV=1	8	2	6	2	250	26.2	7.97	1.24072e+08	3.86848e+07	2.139e+08
Q9BSJ2	Gamma-tubulin complex component 2 OS=Homo sapiens OX=9606 GN=TUBGCP2 PE=1 SV=2	18	12	22	12	902	102.5	6.84	1.58042e+08	2.19287e+08	2.1378e+08
G5EA06	28S ribosomal protein S27, mitochondrial OS=Homo sapiens OX=9606 GN=MRPS27 PE=1 SV=1	33	11	23	11	358	41.3	5.52	1.81314e+08	1.96458e+08	2.1334e+08
Q8NBJ5	Procollagen galactosyltransferase 1 OS=Homo sapiens OX=9606 GN=COLGALT1 PE=1 SV=1	25	16	60	16	622	71.6	7.31	6.14253e+08	5.4423e+08	2.13283e+08
Q8WWY3	U4/U6 small nuclear ribonucleoprotein Prp31 OS=Homo sapiens OX=9606 GN=PRPF31 PE=1 SV=2	46	18	65	18	499	55.4	5.78	3.80823e+08	5.1879e+08	2.12862e+08
Q9BV61	TRAP1 protein (Fragment) OS=Homo sapiens OX=9606 GN=TRAP1 PE=2 SV=2	50	28	140	27	699	79.3	7.8	7.58941e+08	1.02897e+09	2.12593e+08
Q04323	UBX domain-containing protein 1 OS=Homo sapiens OX=9606 GN=UBXN1 PE=1 SV=2	52	12	52	12	297	33.3	5.25	5.11407e+08	5.93639e+08	2.11976e+08
A0A1B2FJU4	Apolipoprotein L1 (Fragment) OS=Homo sapiens OX=9606 GN=APOL1 PE=3 SV=1	3	1	4	1	248	27.1	7.61	8.86825e+07	8.02825e+07	2.11814e+08
Q9Y5M8	Signal recognition particle receptor subunit beta OS=Homo sapiens OX=9606 GN=SRPRB PE=1 SV=3	52	12	45	12	271	29.7	9.04	3.79213e+08	5.41832e+08	2.11545e+08
Q9P032	NADH dehydrogenase [ubiquinone] 1 alpha subcomplex assembly factor 4 OS=Homo sapiens OX=9606 GN=NDUFAF4 PE=1 SV=1	30	6	13	6	175	20.3	8.82	1.77349e+08	2.24651e+08	2.11423e+08
P61513	60S ribosomal protein L37a OS=Homo sapiens OX=9606 GN=RPL37A PE=1 SV=2	51	5	48	5	92	10.3	10.43	3.45198e+08	5.73517e+08	2.09753e+08
O95470	Sphingosine-1-phosphate lyase 1 OS=Homo sapiens OX=9606 GN=SGPL1 PE=1 SV=3	13	7	15	7	568	63.5	9.16	1.66346e+08	2.32822e+08	2.08595e+08
O60306	RNA helicase aquarius OS=Homo sapiens OX=9606 GN=AQR PE=1 SV=4	15	20	55	19	1485	171.2	6.37	2.49488e+08	2.77721e+08	2.0814e+08
Q12797	Aspartyl/asparaginyl beta-hydroxylase OS=Homo sapiens OX=9606 GN=ASPH PE=1 SV=3	27	17	66	17	758	85.8	5.01	4.47175e+08	5.06785e+08	2.07862e+08
Q15293	Reticulocalbin-1 OS=Homo sapiens OX=9606 GN=RCN1 PE=1 SV=1	37	12	43	12	331	38.9	5	2.89249e+08	6.01882e+08	2.07857e+08
A0A024RBE8	Phosphate carrier protein, mitochondrial OS=Homo sapiens OX=9606 GN=SLC25A3 PE=2 SV=1	30	11	47	11	361	39.9	9.36	3.76729e+08	6.2058e+08	2.07313e+08
Q96MW1	Coiled-coil domain-containing protein 43 OS=Homo sapiens OX=9606 GN=CCDC43 PE=1 SV=2	25	4	8	4	224	25.2	4.92	3.8933e+08	2.86773e+08	2.07248e+08
Q9BY77	Polymerase delta-interacting protein 3 OS=Homo sapiens OX=9606 GN=POLDIP3 PE=1 SV=2	39	13	51	13	421	46.1	9.99	7.59821e+07	1.89256e+08	2.06659e+08
O76094	Signal recognition particle subunit SRP72 OS=Homo sapiens OX=9606 GN=SRP72 PE=1 SV=3	45	23	68	17	671	74.6	9.26	6.17285e+08	5.68757e+08	2.06538e+08
P42766	60S ribosomal protein L35 OS=Homo sapiens OX=9606 GN=RPL35 PE=1 SV=2	26	4	24	4	123	14.5	11.05	2.63809e+08	3.62633e+08	2.05808e+08
C9JYQ9	60S ribosomal protein L22-like 1 OS=Homo sapiens OX=9606 GN=RPL22L1 PE=1 SV=1	38	4	27	4	121	14.5	9.38	2.90901e+08	2.32684e+08	2.05689e+08
P54578	Ubiquitin carboxyl-terminal hydrolase 14 OS=Homo sapiens OX=9606 GN=USP14 PE=1 SV=3	45	17	46	17	494	56	5.3	4.44939e+08	3.93767e+08	2.05668e+08
Q69YP1	Uncharacterized protein DKFZp762M013 (Fragment) OS=Homo sapiens OX=9606 GN=DKFZp762M013 PE=2 SV=1	30	22	80	22	728	87.3	6.87	3.21859e+08	3.16812e+08	2.05659e+08
P35221	Catenin alpha-1 OS=Homo sapiens OX=9606 GN=CTNNA1 PE=1 SV=1	48	30	70	30	906	100	6.29	4.07145e+08	5.58168e+08	2.05588e+08
P08621	U1 small nuclear ribonucleoprotein 70 kDa OS=Homo sapiens OX=9606 GN=SNRNP70 PE=1 SV=2	24	11	54	11	437	51.5	9.94	3.20978e+08	5.37228e+08	2.05347e+08
P61160	Actin-related protein 2 OS=Homo sapiens OX=9606 GN=ACTR2 PE=1 SV=1	36	11	84	11	394	44.7	6.74	5.32058e+08	3.54428e+08	2.04882e+08
A0A8B0RAT7	EDC4 variant OS=Homo sapiens OX=9606 GN=EDC4 PE=2 SV=1	31	29	73	29	1437	155.3	5.92	3.2969e+08	4.40733e+08	2.04779e+08
Q8TCS8	Polyribonucleotide nucleotidyltransferase 1, mitochondrial OS=Homo sapiens OX=9606 GN=PNPT1 PE=1 SV=2	46	28	80	28	783	85.9	7.77	4.80172e+08	6.56017e+08	2.04525e+08
Q32Q12	Nucleoside diphosphate kinase OS=Homo sapiens OX=9606 GN=NME1-NME2 PE=1 SV=1	48	9	53	3	292	32.6	8.48	6.37332e+08	6.15662e+08	2.03963e+08
Q9NQZ2	Something about silencing protein 10 OS=Homo sapiens OX=9606 GN=UTP3 PE=1 SV=1	20	9	29	9	479	54.5	5.62	9.66659e+07	1.18365e+08	2.03852e+08
P14649	Myosin light chain 6B OS=Homo sapiens OX=9606 GN=MYL6B PE=1 SV=1	38	8	55	6	208	22.8	5.73	9.00657e+07	9.76453e+07	2.0304e+08
P78344	Eukaryotic translation initiation factor 4 gamma 2 OS=Homo sapiens OX=9606 GN=EIF4G2 PE=1 SV=1	44	31	98	31	907	102.3	7.14	6.25339e+08	6.39335e+08	2.03038e+08
O15240	Neurosecretory protein VGF OS=Homo sapiens OX=9606 GN=VGF PE=1 SV=2	32	16	43	16	615	67.2	4.78	3.44737e+08	1.43574e+08	2.02978e+08
P04075	Fructose-bisphosphate aldolase A OS=Homo sapiens OX=9606 GN=ALDOA PE=1 SV=2	68	18	61	15	364	39.4	8.09	5.37586e+08	5.81613e+08	2.02407e+08
P21127	Cyclin-dependent kinase 11B OS=Homo sapiens OX=9606 GN=CDK11B PE=1 SV=4	22	17	47	17	795	92.6	5.54	3.63128e+08	3.85469e+08	2.02358e+08
B7ZAF6	Succinate--CoA ligase [ADP-forming] subunit beta, mitochondrial OS=Homo sapiens OX=9606 GN=SUCLA2 PE=2 SV=1	42	13	40	13	405	43.8	5.87	5.80082e+08	5.65681e+08	2.01633e+08
O15511	Actin-related protein 2/3 complex subunit 5 OS=Homo sapiens OX=9606 GN=ARPC5 PE=1 SV=3	48	7	46	6	151	16.3	5.67	2.35933e+08	3.41604e+08	2.0111e+08
A0A7I2YQF8	Eukaryotic translation initiation factor 3 subunit I OS=Homo sapiens OX=9606 GN=EIF3I PE=1 SV=1	53	13	53	13	362	40.5	5.64	6.31792e+08	7.4626e+08	2.00384e+08
Q9P2E9	Ribosome-binding protein 1 OS=Homo sapiens OX=9606 GN=RRBP1 PE=1 SV=5	35	37	119	37	1410	152.4	8.6	4.30999e+08	6.71441e+08	1.99045e+08
Q6KB66	Keratin, type II cytoskeletal 80 OS=Homo sapiens OX=9606 GN=KRT80 PE=1 SV=2	16	7	18	6	452	50.5	5.67	1.49116e+08	1.11851e+08	1.98626e+08
Q96RS6	NudC domain-containing protein 1 OS=Homo sapiens OX=9606 GN=NUDCD1 PE=1 SV=2	43	19	58	19	583	66.7	5.11	4.47932e+08	6.3371e+08	1.98555e+08
H0YL69	Proteasome subunit alpha type (Fragment) OS=Homo sapiens OX=9606 GN=PSMA4 PE=1 SV=1	45	8	39	8	236	26.4	7.71	2.07713e+08	3.70753e+08	1.98491e+08
Q8NC51	Plasminogen activator inhibitor 1 RNA-binding protein OS=Homo sapiens OX=9606 GN=SERBP1 PE=1 SV=2	41	14	114	1	408	44.9	8.65	5.19098e+08	5.04394e+08	1.97983e+08
Q96AC1	Fermitin family homolog 2 OS=Homo sapiens OX=9606 GN=FERMT2 PE=1 SV=1	23	13	35	13	680	77.8	6.7	4.42934e+08	4.11713e+08	1.97762e+08
Q6FHF7	Geranylgeranyl transferase type-2 subunit alpha (Fragment) OS=Homo sapiens OX=9606 GN=RABGGTA PE=2 SV=1	6	4	5	4	567	65	5.74	1.69764e+08	1.02814e+08	1.9759e+08
P30044	Peroxiredoxin-5, mitochondrial OS=Homo sapiens OX=9606 GN=PRDX5 PE=1 SV=4	55	8	64	8	214	22.1	8.7	5.40594e+08	1.4582e+09	1.97253e+08
A0A024QZN8	Hect domain and RLD 4, isoform CRA_b OS=Homo sapiens OX=9606 GN=HERC4 PE=4 SV=1	6	5	7	5	1049	117.6	6.25	6.55952e+07	3.33224e+08	1.97029e+08
P23497	Nuclear autoantigen Sp-100 OS=Homo sapiens OX=9606 GN=SP100 PE=1 SV=3	17	12	66	9	879	100.4	8.22	5.32268e+08	3.16296e+08	1.96871e+08
Q9H2H8	Peptidyl-prolyl cis-trans isomerase-like 3 OS=Homo sapiens OX=9606 GN=PPIL3 PE=1 SV=1	46	6	12	6	161	18.1	6.79	4.13883e+08	3.49663e+08	1.96368e+08
B4DH26	DCN1-like protein OS=Homo sapiens OX=9606 PE=2 SV=1	3	1	1	1	232	27.4	5.44	3.33634e+08	3.33061e+08	1.95859e+08
Q96SK2	Transmembrane protein 209 OS=Homo sapiens OX=9606 GN=TMEM209 PE=1 SV=2	35	14	61	14	561	62.9	8.63	1.25568e+08	1.64296e+08	1.95004e+08
Q9H4A4	Aminopeptidase B OS=Homo sapiens OX=9606 GN=RNPEP PE=1 SV=2	39	19	70	19	650	72.5	5.74	3.42709e+08	6.1253e+08	1.94843e+08
Q5U0E6	Epididymis secretory protein Li 95 OS=Homo sapiens OX=9606 GN=HEL-S-95 PE=2 SV=1	17	6	17	2	431	47.9	5.43	8.11281e+07	6.34707e+06	1.94096e+08
P28482	Mitogen-activated protein kinase 1 OS=Homo sapiens OX=9606 GN=MAPK1 PE=1 SV=3	36	12	31	7	360	41.4	6.98	4.21082e+08	3.63588e+08	1.94013e+08
Q9H3K6	BolA-like protein 2 OS=Homo sapiens OX=9606 GN=BOLA2 PE=1 SV=1	80	6	40	6	86	10.1	6.52	3.59914e+08	4.10983e+08	1.92077e+08
Q00535	Cyclin-dependent-like kinase 5 OS=Homo sapiens OX=9606 GN=CDK5 PE=1 SV=3	46	11	47	10	292	33.3	7.66	2.27598e+08	2.73318e+08	1.91772e+08
B3KPV5	cDNA FLJ32300 fis, clone PROST2002227, highly similar to U3 small nucleolar ribonucleoprotein protein MPP10 (Fragment) OS=Homo sapiens OX=9606 PE=2 SV=1	25	13	64	13	661	76.3	4.77	1.12816e+08	1.88683e+08	1.91398e+08
P61026	Ras-related protein Rab-10 OS=Homo sapiens OX=9606 GN=RAB10 PE=1 SV=1	62	13	96	10	200	22.5	8.38	5.91133e+08	5.97478e+08	1.91218e+08
A0A0A0MQW0	Myelin expression factor 2 OS=Homo sapiens OX=9606 GN=MYEF2 PE=1 SV=1	36	14	58	14	576	61.9	8.75	1.21234e+08	2.8056e+08	1.91036e+08
Q9Y2L1	Exosome complex exonuclease RRP44 OS=Homo sapiens OX=9606 GN=DIS3 PE=1 SV=2	28	21	44	2	958	108.9	7.14	1.59365e+08	2.90481e+08	1.90962e+08
Q14444	Caprin-1 OS=Homo sapiens OX=9606 GN=CAPRIN1 PE=1 SV=2	28	13	48	13	709	78.3	5.25	4.35179e+08	4.37562e+08	1.90668e+08
B7Z6F7	cDNA FLJ61705, highly similar to Symplekin OS=Homo sapiens OX=9606 PE=2 SV=1	26	26	71	26	1274	141	6.13	2.76177e+08	2.92732e+08	1.90383e+08
B7Z475	cDNA FLJ55712, highly similar to F-box-like/WD repeat protein TBL1XR1 OS=Homo sapiens OX=9606 PE=2 SV=1	43	12	42	12	376	40.7	6.83	9.69088e+07	2.21027e+08	1.90377e+08
P14923	Junction plakoglobin OS=Homo sapiens OX=9606 GN=JUP PE=1 SV=3	38	23	67	19	745	81.7	6.14	1.55953e+08	3.66066e+08	1.89591e+08
Q96I99	Succinate--CoA ligase [GDP-forming] subunit beta, mitochondrial OS=Homo sapiens OX=9606 GN=SUCLG2 PE=1 SV=2	44	16	49	16	432	46.5	6.39	3.59294e+08	3.6124e+08	1.89049e+08
Q9NWB6	Arginine and glutamate-rich protein 1 OS=Homo sapiens OX=9606 GN=ARGLU1 PE=1 SV=1	11	4	20	4	273	33.2	10.35	6.6846e+07	1.47108e+08	1.87633e+08
Q14789	Golgin subfamily B member 1 OS=Homo sapiens OX=9606 GN=GOLGB1 PE=1 SV=2	10	26	38	26	3259	375.8	5	1.59231e+08	2.05447e+08	1.87473e+08
Q9NRG9	Aladin OS=Homo sapiens OX=9606 GN=AAAS PE=1 SV=1	31	12	47	12	546	59.5	7.5	1.10687e+08	1.18615e+08	1.87408e+08
Q9HB00	Desmocollin 1, isoform CRA_b OS=Homo sapiens OX=9606 GN=DSC1 PE=4 SV=1	9	7	17	7	840	93.8	5.53	3.06049e+08	2.60457e+08	1.86915e+08
Q9BTX1	Nucleoporin NDC1 OS=Homo sapiens OX=9606 GN=NDC1 PE=1 SV=2	26	14	73	14	674	76.3	9.09	1.62497e+08	1.82574e+08	1.86777e+08
Q0VAC0	Helix-destabilizing protein OS=Homo sapiens OX=9606 GN=HNRPA1 PE=2 SV=1	58	13	276	2	320	34.1	9.23	2.86979e+07	1.42407e+08	1.86493e+08
Q15785	Mitochondrial import receptor subunit TOM34 OS=Homo sapiens OX=9606 GN=TOMM34 PE=1 SV=2	32	8	20	8	309	34.5	8.98	5.39666e+08	4.21291e+08	1.86148e+08
Q13045	Protein flightless-1 homolog OS=Homo sapiens OX=9606 GN=FLII PE=1 SV=2	19	17	48	17	1269	144.7	6.05	2.07509e+08	2.35902e+08	1.86029e+08
P49756	RNA-binding protein 25 OS=Homo sapiens OX=9606 GN=RBM25 PE=1 SV=3	28	24	125	24	843	100.1	6.32	3.23791e+08	4.99065e+08	1.85894e+08
O15160	DNA-directed RNA polymerases I and III subunit RPAC1 OS=Homo sapiens OX=9606 GN=POLR1C PE=1 SV=1	36	9	41	9	346	39.2	5.5	1.29541e+08	2.58051e+08	1.84985e+08
A0A499FJY3	RNA-binding protein 15 OS=Homo sapiens OX=9606 GN=RBM15 PE=1 SV=1	37	28	106	28	925	101.3	9.96	3.01801e+08	3.67768e+08	1.84676e+08
Q9BYN8	28S ribosomal protein S26, mitochondrial OS=Homo sapiens OX=9606 GN=MRPS26 PE=1 SV=1	33	7	25	7	205	24.2	10.39	2.12656e+08	3.54545e+08	1.84625e+08
P16152	Carbonyl reductase [NADPH] 1 OS=Homo sapiens OX=9606 GN=CBR1 PE=1 SV=3	75	15	62	15	277	30.4	8.32	5.53686e+08	6.97141e+08	1.84565e+08
P47755	F-actin-capping protein subunit alpha-2 OS=Homo sapiens OX=9606 GN=CAPZA2 PE=1 SV=3	68	13	93	11	286	32.9	5.85	9.16873e+07	1.95451e+08	1.84232e+08
P58876	Histone H2B type 1-D OS=Homo sapiens OX=9606 GN=H2BC5 PE=1 SV=2	74	12	889	1	126	13.9	10.32	6.4383e+07	1.00462e+08	1.84063e+08
B2RBH2	Ecto-5'-nucleotidase OS=Homo sapiens OX=9606 PE=2 SV=1	42	15	34	10	574	63.4	7.03	1.72886e+08	5.11186e+08	1.83862e+08
P23919	Thymidylate kinase OS=Homo sapiens OX=9606 GN=DTYMK PE=1 SV=4	46	10	36	10	212	23.8	8.27	4.2016e+08	4.58437e+08	1.83518e+08
P32119	Peroxiredoxin-2 OS=Homo sapiens OX=9606 GN=PRDX2 PE=1 SV=5	49	8	45	7	198	21.9	5.97	4.02039e+08	3.4683e+08	1.83382e+08
A8K0J3	cDNA FLJ76732, highly similar to Homo sapiens TAO kinase 3 (TAOK3), mRNA OS=Homo sapiens OX=9606 PE=2 SV=1	12	11	18	9	898	105.3	7.37	3.38665e+08	3.48381e+07	1.82841e+08
O43566	Regulator of G-protein signaling 14 OS=Homo sapiens OX=9606 GN=RGS14 PE=1 SV=4	1	1	1	1	566	61.4	8.19	7.17179e+07	8.68814e+07	1.82805e+08
J3KQN4	60S ribosomal protein L36a OS=Homo sapiens OX=9606 GN=RPL36A PE=1 SV=1	18	4	18	1	142	16.4	10.43	2.99586e+08	3.96452e+08	1.82742e+08
Q96ST3	Paired amphipathic helix protein Sin3a OS=Homo sapiens OX=9606 GN=SIN3A PE=1 SV=2	22	21	57	21	1273	145.1	7.25	2.66748e+08	3.01438e+08	1.8223e+08
Q53F47	Down-regulator of transcription 1 (Fragment) OS=Homo sapiens OX=9606 PE=2 SV=1	24	4	8	4	176	19.5	4.75	4.66263e+08	7.3072e+07	1.82066e+08
P59998	Actin-related protein 2/3 complex subunit 4 OS=Homo sapiens OX=9606 GN=ARPC4 PE=1 SV=3	39	6	52	6	168	19.7	8.43	3.38043e+08	3.11237e+08	1.81512e+08
B2RAD8	cDNA, FLJ94852, highly similar to Homo sapiens eukaryotic translation initiation factor 2C, 1 (EIF2C1), mRNA OS=Homo sapiens OX=9606 PE=2 SV=1	6	4	5	2	857	97.2	9.16	6.93264e+06	6.40268e+06	1.80573e+08
Q59E93	Aminopeptidase (Fragment) OS=Homo sapiens OX=9606 PE=2 SV=1	26	21	49	9	977	110.5	5.53	6.4512e+07	8.64601e+07	1.80561e+08
O15355	Protein phosphatase 1G OS=Homo sapiens OX=9606 GN=PPM1G PE=1 SV=1	44	18	60	18	546	59.2	4.36	5.17989e+08	8.48425e+08	1.79931e+08
Q9Y2D5	A-kinase anchor protein 2 OS=Homo sapiens OX=9606 GN=AKAP2 PE=1 SV=3	16	11	21	11	859	94.6	5.11	1.20069e+08	1.26324e+08	1.79853e+08
P25205	DNA replication licensing factor MCM3 OS=Homo sapiens OX=9606 GN=MCM3 PE=1 SV=3	47	30	120	30	808	90.9	5.77	8.28087e+08	8.41873e+08	1.79706e+08
Q86UP2	Kinectin OS=Homo sapiens OX=9606 GN=KTN1 PE=1 SV=1	29	34	105	34	1357	156.2	5.64	7.05366e+08	6.70074e+08	1.79338e+08
P35520	Cystathionine beta-synthase OS=Homo sapiens OX=9606 GN=CBS PE=1 SV=2	28	12	35	12	551	60.5	6.65	5.41541e+08	5.10219e+08	1.79052e+08
A0A5C2GAB1	IGH + IGL c25_light_IGLV3-1_IGLJ2 (Fragment) OS=Homo sapiens OX=9606 PE=2 SV=1	9	1	9	1	106	11.6	5.34	4.13691e+07	9.38552e+06	1.78994e+08
P00367	Glutamate dehydrogenase 1, mitochondrial OS=Homo sapiens OX=9606 GN=GLUD1 PE=1 SV=2	28	13	35	13	558	61.4	7.8	3.76915e+08	3.44807e+08	1.78129e+08
Q9ULE4	Protein FAM184B OS=Homo sapiens OX=9606 GN=FAM184B PE=2 SV=3	1	1	1	1	1060	121	6.18	1.28298e+08	8.7818e+07	1.78049e+08
Q01196	Runt-related transcription factor 1 OS=Homo sapiens OX=9606 GN=RUNX1 PE=1 SV=3	18	7	19	7	453	48.7	9.35	2.73245e+08	6.80658e+07	1.76823e+08
Q8WZ58	Achaete-scute associated protein OS=Homo sapiens OX=9606 GN=hCG_1648122 PE=4 SV=1	2	1	1	1	368	39.1	12.04	4.56802e+08	5.77936e+06	1.75195e+08
Q5T8P6	RNA-binding protein 26 OS=Homo sapiens OX=9606 GN=RBM26 PE=1 SV=3	14	13	39	12	1007	113.5	9.16	1.69394e+08	2.63616e+08	1.75102e+08
A0A7P0T8N8	Transcription elongation regulator 1 OS=Homo sapiens OX=9606 GN=TCERG1 PE=1 SV=1	23	24	68	24	1115	125.9	8.92	3.98287e+08	5.55866e+08	1.75064e+08
P30048	Thioredoxin-dependent peroxide reductase, mitochondrial OS=Homo sapiens OX=9606 GN=PRDX3 PE=1 SV=3	40	7	39	7	256	27.7	7.78	4.41229e+08	6.6827e+08	1.74641e+08
P38432	Coilin OS=Homo sapiens OX=9606 GN=COIL PE=1 SV=1	27	13	48	13	576	62.6	9.07	1.45399e+08	1.00323e+08	1.74585e+08
Q9NU22	Midasin OS=Homo sapiens OX=9606 GN=MDN1 PE=1 SV=2	10	44	88	44	5596	632.4	5.68	4.47939e+08	3.59937e+08	1.74178e+08
Q8N3C0	Activating signal cointegrator 1 complex subunit 3 OS=Homo sapiens OX=9606 GN=ASCC3 PE=1 SV=3	9	19	24	19	2202	251.3	7.09	1.89988e+08	2.11307e+08	1.73999e+08
Q52LJ0	Protein FAM98B OS=Homo sapiens OX=9606 GN=FAM98B PE=1 SV=2	29	8	40	7	433	45.5	8.69	2.79101e+08	2.56668e+08	1.73991e+08
S4R3N1	10 kDa heat shock protein, mitochondrial OS=Homo sapiens OX=9606 GN=HSPE1-MOB4 PE=1 SV=1	34	7	30	4	261	29.7	6.16	2.41011e+08	1.80068e+08	1.73984e+08
A0A384MDX9	Epididymis secretory sperm binding protein OS=Homo sapiens OX=9606 PE=2 SV=1	32	16	65	12	653	68.6	7.31	3.5353e+08	2.79609e+08	1.73171e+08
O00429	Dynamin-1-like protein OS=Homo sapiens OX=9606 GN=DNM1L PE=1 SV=2	47	25	88	2	736	81.8	6.81	5.48821e+08	4.93239e+08	1.72691e+08
P61158	Actin-related protein 3 OS=Homo sapiens OX=9606 GN=ACTR3 PE=1 SV=3	56	19	106	19	418	47.3	5.88	4.3098e+08	4.19974e+08	1.72181e+08
A0A6Q8PF33	Alanine--tRNA ligase OS=Homo sapiens OX=9606 GN=AARS1 PE=1 SV=1	43	31	113	31	961	106	5.71	6.083e+08	5.59729e+08	1.72161e+08
E5RJI7	39S ribosomal protein L13, mitochondrial (Fragment) OS=Homo sapiens OX=9606 GN=MRPL13 PE=1 SV=8	44	6	15	6	147	17	9	1.09348e+09	9.19266e+08	1.71948e+08
P23526	Adenosylhomocysteinase OS=Homo sapiens OX=9606 GN=AHCY PE=1 SV=4	36	14	75	13	432	47.7	6.34	1.27011e+09	6.2868e+08	1.7188e+08
A0A024R566	Splicing factor 1 OS=Homo sapiens OX=9606 GN=SF1 PE=3 SV=1	22	11	56	8	571	61.9	9.28	2.04086e+08	2.74099e+08	1.71684e+08
P46063	ATP-dependent DNA helicase Q1 OS=Homo sapiens OX=9606 GN=RECQL PE=1 SV=3	35	18	94	18	649	73.4	7.88	5.08709e+08	5.99011e+08	1.71359e+08
P31946	14-3-3 protein beta/alpha OS=Homo sapiens OX=9606 GN=YWHAB PE=1 SV=3	48	10	120	5	246	28.1	4.83	3.59262e+08	4.32094e+08	1.71328e+08
Q9NP72	Ras-related protein Rab-18 OS=Homo sapiens OX=9606 GN=RAB18 PE=1 SV=1	49	8	32	8	206	23	5.24	1.9835e+08	3.4143e+08	1.70411e+08
Q16555	Dihydropyrimidinase-related protein 2 OS=Homo sapiens OX=9606 GN=DPYSL2 PE=1 SV=1	53	20	116	8	572	62.3	6.38	6.84409e+08	6.62405e+08	1.70214e+08
P33991	DNA replication licensing factor MCM4 OS=Homo sapiens OX=9606 GN=MCM4 PE=1 SV=5	38	28	75	28	863	96.5	6.74	5.29041e+08	5.1447e+08	1.70144e+08
A0A024R8V0	Septin 9, isoform CRA_a OS=Homo sapiens OX=9606 GN=SEPT9 PE=3 SV=1	41	20	62	20	568	63.6	8.4	6.46931e+08	7.07476e+08	1.70084e+08
O15523	ATP-dependent RNA helicase DDX3Y OS=Homo sapiens OX=9606 GN=DDX3Y PE=1 SV=2	43	25	199	6	660	73.1	7.55	2.74283e+07	3.43971e+07	1.69954e+08
B3VL17	Beta globin (Fragment) OS=Homo sapiens OX=9606 PE=3 SV=1	92	9	33	2	105	11.5	6.37	1.27441e+09	1.70673e+09	1.69924e+08
O14617	AP-3 complex subunit delta-1 OS=Homo sapiens OX=9606 GN=AP3D1 PE=1 SV=1	25	22	65	22	1153	130.1	8.48	4.19037e+08	3.23172e+08	1.698e+08
P81605	Dermcidin OS=Homo sapiens OX=9606 GN=DCD PE=1 SV=2	23	3	24	3	110	11.3	6.54	2.59545e+08	1.7107e+08	1.698e+08
P05091	Aldehyde dehydrogenase, mitochondrial OS=Homo sapiens OX=9606 GN=ALDH2 PE=1 SV=2	52	21	77	19	517	56.3	7.05	8.52855e+08	8.53842e+08	1.69757e+08
O43312	Protein MTSS 1 OS=Homo sapiens OX=9606 GN=MTSS1 PE=1 SV=2	32	18	38	18	755	82.2	6.92	1.41815e+08	1.05943e+08	1.69718e+08
Q9Y4W2	Ribosomal biogenesis protein LAS1L OS=Homo sapiens OX=9606 GN=LAS1L PE=1 SV=2	25	14	57	14	734	83	4.73	3.08617e+08	3.65139e+08	1.69678e+08
Q9UKX7	Nuclear pore complex protein Nup50 OS=Homo sapiens OX=9606 GN=NUP50 PE=1 SV=2	50	16	69	16	468	50.1	7.06	1.17682e+08	1.94816e+08	1.69471e+08
Q6IEH8	Nipped-B protein OS=Homo sapiens OX=9606 GN=NIPBL PE=2 SV=1	11	26	46	26	2804	315.9	7.91	1.4774e+08	2.00408e+08	1.6893e+08
Q96QD9	UAP56-interacting factor OS=Homo sapiens OX=9606 GN=FYTTD1 PE=1 SV=3	37	9	29	9	318	35.8	11.78	3.08956e+08	3.63442e+08	1.675e+08
P63165	Small ubiquitin-related modifier 1 OS=Homo sapiens OX=9606 GN=SUMO1 PE=1 SV=1	44	4	29	4	101	11.6	5.52	1.03467e+08	1.41625e+08	1.67238e+08
Q6YN16	Hydroxysteroid dehydrogenase-like protein 2 OS=Homo sapiens OX=9606 GN=HSDL2 PE=1 SV=1	38	12	34	12	418	45.4	7.99	1.75887e+08	3.19891e+08	1.66936e+08
A0A024R4X0	NADH-cytochrome b5 reductase OS=Homo sapiens OX=9606 GN=CYB5R3 PE=3 SV=1	29	7	34	7	291	33.2	7.58	2.16698e+08	2.06314e+08	1.66237e+08
Q7L0Y3	tRNA methyltransferase 10 homolog C OS=Homo sapiens OX=9606 GN=TRMT10C PE=1 SV=2	50	17	56	17	403	47.3	9.36	4.91254e+08	5.16018e+08	1.66159e+08
P32322	Pyrroline-5-carboxylate reductase 1, mitochondrial OS=Homo sapiens OX=9606 GN=PYCR1 PE=1 SV=2	53	12	63	11	319	33.3	7.61	3.77234e+08	5.76982e+08	1.65886e+08
Q9Y586	Protein mab-21-like 2 OS=Homo sapiens OX=9606 GN=MAB21L2 PE=1 SV=1	19	7	25	3	359	40.9	8.56	3.82477e+08	2.96057e+08	1.65512e+08
P07199	Major centromere autoantigen B OS=Homo sapiens OX=9606 GN=CENPB PE=1 SV=2	23	11	38	11	599	65.1	4.55	1.11065e+08	7.72877e+07	1.65297e+08
O00410	Importin-5 OS=Homo sapiens OX=9606 GN=IPO5 PE=1 SV=4	23	18	49	15	1097	123.6	4.94	2.52741e+08	2.36402e+08	1.64978e+08
O75607	Nucleoplasmin-3 OS=Homo sapiens OX=9606 GN=NPM3 PE=1 SV=3	52	6	16	6	178	19.3	4.63	1.50719e+08	1.71289e+08	1.64295e+08
Q9BSD7	Cancer-related nucleoside-triphosphatase OS=Homo sapiens OX=9606 GN=NTPCR PE=1 SV=1	57	8	47	8	190	20.7	9.54	2.54096e+08	4.10518e+08	1.6409e+08
Q9Y2X9	Zinc finger protein 281 OS=Homo sapiens OX=9606 GN=ZNF281 PE=1 SV=1	19	10	39	10	895	96.9	8.48	1.67196e+08	7.60971e+07	1.63938e+08
O43615	Mitochondrial import inner membrane translocase subunit TIM44 OS=Homo sapiens OX=9606 GN=TIMM44 PE=1 SV=2	38	15	39	15	452	51.3	8.32	2.84065e+08	5.6587e+08	1.63752e+08
E5KN59	Peptidyl-prolyl cis-trans isomerase D OS=Homo sapiens OX=9606 PE=4 SV=1	55	16	40	16	370	40.7	7.21	3.42099e+08	4.18984e+08	1.63147e+08
Q6FHF5	Proliferating cell nuclear antigen (Fragment) OS=Homo sapiens OX=9606 GN=PCNA PE=2 SV=1	53	10	55	10	261	28.7	4.69	5.30941e+08	4.14147e+08	1.62906e+08
P61204	ADP-ribosylation factor 3 OS=Homo sapiens OX=9606 GN=ARF3 PE=1 SV=2	48	7	68	3	181	20.6	7.43	4.6397e+08	5.6535e+08	1.62904e+08
H0Y4J2	39S ribosomal protein L37, mitochondrial (Fragment) OS=Homo sapiens OX=9606 GN=MRPL37 PE=1 SV=1	12	4	15	2	264	29.6	6.64	3.30664e+08	3.37394e+08	1.6222e+08
V9GYM8	Guanine nucleotide exchange factor H1 OS=Homo sapiens OX=9606 GN=ARHGEF2 PE=1 SV=1	27	25	75	25	1031	116	7.37	2.70175e+08	2.56225e+08	1.6185e+08
F5GXS0	C4a anaphylatoxin OS=Homo sapiens OX=9606 GN=C4B PE=1 SV=1	7	10	17	10	1698	187.6	7.33	7.64158e+07	7.06785e+07	1.61772e+08
P84022	Mothers against decapentaplegic homolog 3 OS=Homo sapiens OX=9606 GN=SMAD3 PE=1 SV=1	24	8	19	5	425	48.1	7.15	1.64558e+08	2.02952e+08	1.61501e+08
B0I1T1	MYO1F variant protein OS=Homo sapiens OX=9606 PE=2 SV=1	34	31	67	21	1098	124.7	9.16	3.09319e+08	2.14848e+08	1.6103e+08
Q15019	Septin-2 OS=Homo sapiens OX=9606 GN=SEPTIN2 PE=1 SV=1	64	16	52	16	361	41.5	6.6	4.46918e+08	6.16377e+08	1.60957e+08
Q9BY43	Charged multivesicular body protein 4a OS=Homo sapiens OX=9606 GN=CHMP4A PE=1 SV=3	33	6	13	2	222	25.1	4.7	3.33733e+08	3.36918e+08	1.60696e+08
P56199	Integrin alpha-1 OS=Homo sapiens OX=9606 GN=ITGA1 PE=1 SV=2	6	7	10	7	1179	130.8	6.29	2.41269e+08	1.37952e+08	1.60498e+08
E9PLK3	Aminopeptidase OS=Homo sapiens OX=9606 GN=NPEPPS PE=1 SV=1	21	18	26	18	915	102.9	5.6	2.58839e+08	2.54413e+08	1.60337e+08
P17676	CCAAT/enhancer-binding protein beta OS=Homo sapiens OX=9606 GN=CEBPB PE=1 SV=2	48	11	74	11	345	36.1	8.31	1.41355e+08	1.84525e+08	1.59818e+08
Q9NQT5	Exosome complex component RRP40 OS=Homo sapiens OX=9606 GN=EXOSC3 PE=1 SV=3	35	8	44	8	275	29.6	8.1	1.47407e+08	2.48202e+08	1.59377e+08
A0A7P0TA16	Serine/threonine-protein kinase VRK1 OS=Homo sapiens OX=9606 GN=VRK1 PE=1 SV=1	22	8	23	8	442	50	7.52	2.75355e+08	2.4578e+08	1.59279e+08
A0A087WZE9	High mobility group nucleosome-binding domain-containing protein 3 OS=Homo sapiens OX=9606 GN=HMGN3 PE=1 SV=1	28	4	32	4	130	13.9	9.91	1.37525e+07	1.3836e+07	1.58978e+08
Q07021	Complement component 1 Q subcomponent-binding protein, mitochondrial OS=Homo sapiens OX=9606 GN=C1QBP PE=1 SV=1	41	7	40	7	282	31.3	4.84	2.04415e+08	5.66383e+08	1.5851e+08
B2R7I1	cDNA, FLJ93452, highly similar to Homo sapiens nucleoporin like 2 (NUPL2), mRNA OS=Homo sapiens OX=9606 PE=2 SV=1	19	7	19	7	423	44.9	9.2	1.14006e+08	9.7858e+07	1.58466e+08
Q9NR50	Translation initiation factor eIF-2B subunit gamma OS=Homo sapiens OX=9606 GN=EIF2B3 PE=1 SV=1	21	6	17	6	452	50.2	6.47	5.77948e+08	4.0669e+08	1.58323e+08
Q92973	Transportin-1 OS=Homo sapiens OX=9606 GN=TNPO1 PE=1 SV=2	32	21	96	17	898	102.3	4.98	5.82514e+08	9.59869e+08	1.57608e+08
A0A7I2V2U6	Methenyltetrahydrofolate cyclohydrolase OS=Homo sapiens OX=9606 GN=MTHFD2 PE=1 SV=1	24	5	12	5	324	35.2	7.94	1.14844e+08	9.81762e+07	1.57487e+08
B4DWI8	Paraspeckle component 1 OS=Homo sapiens OX=9606 PE=2 SV=1	26	11	40	10	463	52.5	7.25	3.07724e+08	3.54796e+08	1.57463e+08
B2R7V4	cDNA, FLJ93619, highly similar to Homo sapiens PRP4 pre-mRNA processing factor 4 homolog (yeast) (PRPF4), mRNA OS=Homo sapiens OX=9606 PE=2 SV=1	46	19	75	19	522	58.4	7.42	3.03997e+08	5.26758e+08	1.56143e+08
O95478	Ribosome biogenesis protein NSA2 homolog OS=Homo sapiens OX=9606 GN=NSA2 PE=1 SV=1	40	9	56	9	260	30	10.27	8.8669e+07	1.62936e+08	1.55851e+08
Q14566	DNA replication licensing factor MCM6 OS=Homo sapiens OX=9606 GN=MCM6 PE=1 SV=1	36	26	83	26	821	92.8	5.41	5.88068e+08	7.1381e+08	1.55739e+08
B3KWX6	Mortality factor 4-like protein 2 OS=Homo sapiens OX=9606 PE=2 SV=1	33	8	23	6	270	30.4	9.5	1.52601e+08	1.37896e+08	1.5566e+08
O00479	High mobility group nucleosome-binding domain-containing protein 4 OS=Homo sapiens OX=9606 GN=HMGN4 PE=1 SV=3	10	1	58	1	90	9.5	10.48	3.02099e+07	1.61807e+07	1.55398e+08
Q9HCD5	Nuclear receptor coactivator 5 OS=Homo sapiens OX=9606 GN=NCOA5 PE=1 SV=2	29	12	46	12	579	65.5	9.6	1.01276e+08	1.48016e+08	1.54762e+08
A8K7T4	cDNA FLJ75774, highly similar to Homo sapiens lectin, mannose-binding 2 (LMAN2), mRNA OS=Homo sapiens OX=9606 PE=2 SV=1	28	8	37	8	356	40.2	6.95	2.83406e+08	4.13986e+08	1.54609e+08
Q9NR12	PDZ and LIM domain protein 7 OS=Homo sapiens OX=9606 GN=PDLIM7 PE=1 SV=1	33	11	44	11	457	49.8	8.41	7.70672e+07	1.80902e+08	1.54532e+08
P62487	DNA-directed RNA polymerase II subunit RPB7 OS=Homo sapiens OX=9606 GN=POLR2G PE=1 SV=1	34	5	24	5	172	19.3	5.54	3.16792e+07	4.08704e+07	1.54488e+08
H0YDB2	Stromal interaction molecule 1 OS=Homo sapiens OX=9606 GN=STIM1 PE=1 SV=2	8	4	7	4	716	80.9	6.71	9.44392e+07	4.87274e+07	1.54261e+08
E9PH88	PMS1 protein homolog 1 (Fragment) OS=Homo sapiens OX=9606 GN=PMS1 PE=1 SV=1	3	1	6	1	266	31	9.11	9.08814e+07	1.01772e+08	1.53871e+08
Q53GS8	Wolf-Hirschhorn syndrome candidate 2 protein variant (Fragment) OS=Homo sapiens OX=9606 PE=2 SV=1	19	6	18	6	528	57.3	8.92	1.42849e+08	2.07838e+08	1.53854e+08
B4DH52	cDNA FLJ55916, highly similar to General transcription factor II-I OS=Homo sapiens OX=9606 PE=2 SV=1	37	33	107	33	993	111.8	6.39	6.24343e+08	6.65986e+08	1.53468e+08
Q15907	Ras-related protein Rab-11B OS=Homo sapiens OX=9606 GN=RAB11B PE=1 SV=4	55	12	38	12	218	24.5	5.94	5.31681e+08	4.01989e+08	1.53126e+08
P18669	Phosphoglycerate mutase 1 OS=Homo sapiens OX=9606 GN=PGAM1 PE=1 SV=2	59	12	50	12	254	28.8	7.18	2.37021e+08	5.82453e+08	1.52995e+08
P39748	Flap endonuclease 1 OS=Homo sapiens OX=9606 GN=FEN1 PE=1 SV=1	38	11	40	11	380	42.6	8.62	5.16526e+08	6.87227e+08	1.52364e+08
Q9UMF0	Intercellular adhesion molecule 5 OS=Homo sapiens OX=9606 GN=ICAM5 PE=1 SV=3	1	1	2	1	924	97.1	5.95	1.69345e+08	3.02229e+07	1.51862e+08
A0A7I2V2H9	Eukaryotic translation initiation factor 3 subunit E OS=Homo sapiens OX=9606 GN=EIF3E PE=1 SV=1	40	15	65	15	452	53	6.48	6.9137e+08	5.67037e+08	1.51681e+08
Q12800	Alpha-globin transcription factor CP2 OS=Homo sapiens OX=9606 GN=TFCP2 PE=1 SV=2	18	6	17	5	502	57.2	5.8	2.81035e+08	1.72622e+08	1.51408e+08
B2RBE0	cDNA, FLJ95462, highly similar to Homo sapiens fatty-acid-Coenzyme A ligase, long-chain 3 (FACL3),mRNA OS=Homo sapiens OX=9606 PE=2 SV=1	35	20	72	18	720	80.3	8.46	4.42491e+08	6.30552e+08	1.51302e+08
B9EH95	Armadillo repeat gene deletes in velocardiofacial syndrome OS=Homo sapiens OX=9606 GN=ARVCF PE=2 SV=1	1	1	2	1	962	104.5	6.73	3.45874e+07	4.05702e+07	1.51295e+08
Q8N201	Integrator complex subunit 1 OS=Homo sapiens OX=9606 GN=INTS1 PE=1 SV=2	10	18	40	18	2190	244.1	6.13	1.24453e+08	2.93988e+08	1.51243e+08
O60287	Nucleolar pre-ribosomal-associated protein 1 OS=Homo sapiens OX=9606 GN=URB1 PE=1 SV=4	11	22	41	22	2271	254.2	6.47	1.22623e+08	7.51246e+07	1.51166e+08
Q9BWF3	RNA-binding protein 4 OS=Homo sapiens OX=9606 GN=RBM4 PE=1 SV=1	53	15	45	4	364	40.3	7.08	2.98847e+08	4.41112e+08	1.50774e+08
Q16777	Histone H2A type 2-C OS=Homo sapiens OX=9606 GN=H2AC20 PE=1 SV=4	59	7	528	2	129	14	10.9	4.56681e+07	2.44842e+07	1.49792e+08
Q9BW19	Kinesin-like protein KIFC1 OS=Homo sapiens OX=9606 GN=KIFC1 PE=1 SV=2	27	13	28	13	673	73.7	8.98	1.10103e+09	8.32278e+08	1.49762e+08
Q15427	Splicing factor 3B subunit 4 OS=Homo sapiens OX=9606 GN=SF3B4 PE=1 SV=1	24	6	25	6	424	44.4	8.56	1.15497e+08	1.91408e+08	1.49569e+08
H7BYY1	Tropomyosin 1 (Alpha), isoform CRA_m OS=Homo sapiens OX=9606 GN=TPM1 PE=1 SV=1	50	16	111	1	248	28.7	4.82	6.11388e+07	3.73509e+07	1.49154e+08
J9R021	Eukaryotic translation initiation factor 3 subunit A OS=Homo sapiens OX=9606 GN=eIF3a PE=2 SV=1	29	37	106	37	1382	166.4	6.79	7.78246e+08	9.6161e+08	1.49101e+08
P46459	Vesicle-fusing ATPase OS=Homo sapiens OX=9606 GN=NSF PE=1 SV=3	39	26	96	25	744	82.5	6.95	5.15474e+08	5.87456e+08	1.48872e+08
P61106	Ras-related protein Rab-14 OS=Homo sapiens OX=9606 GN=RAB14 PE=1 SV=4	83	14	68	13	215	23.9	6.21	4.13557e+08	3.4084e+08	1.48773e+08
V9HW89	Epididymis secretory sperm binding protein Li 95n OS=Homo sapiens OX=9606 GN=HEL-S-95n PE=2 SV=1	33	9	20	9	357	38.3	7.97	2.09366e+08	3.03822e+08	1.48595e+08
R4GMR5	26S proteasome non-ATPase regulatory subunit 8 OS=Homo sapiens OX=9606 GN=PSMD8 PE=1 SV=1	48	10	24	10	287	32.5	7.31	2.62151e+08	3.81271e+08	1.48572e+08
Q6I9Y2	THO complex subunit 7 homolog OS=Homo sapiens OX=9606 GN=THOC7 PE=1 SV=3	62	12	47	12	204	23.7	5.67	9.72066e+07	1.1272e+08	1.47819e+08
A0A0D9SGE8	PHD finger protein 6 OS=Homo sapiens OX=9606 GN=PHF6 PE=1 SV=1	40	12	39	12	366	41.3	8.68	2.34074e+08	2.49418e+08	1.47758e+08
Q9Y2R4	Probable ATP-dependent RNA helicase DDX52 OS=Homo sapiens OX=9606 GN=DDX52 PE=1 SV=3	26	11	58	11	599	67.5	9.67	1.29697e+08	1.24071e+08	1.47274e+08
Q6PGP7	Tetratricopeptide repeat protein 37 OS=Homo sapiens OX=9606 GN=TTC37 PE=1 SV=1	9	13	23	13	1564	175.4	7.53	1.69468e+08	1.86238e+08	1.4713e+08
Q9P035	Very-long-chain (3R)-3-hydroxyacyl-CoA dehydratase 3 OS=Homo sapiens OX=9606 GN=HACD3 PE=1 SV=2	23	7	29	7	362	43.1	8.94	3.70347e+08	4.54792e+08	1.47063e+08
Q13155	Aminoacyl tRNA synthase complex-interacting multifunctional protein 2 OS=Homo sapiens OX=9606 GN=AIMP2 PE=1 SV=2	48	10	31	10	320	35.3	8.22	3.17899e+08	6.24643e+08	1.46993e+08
Q9UGI8	Testin OS=Homo sapiens OX=9606 GN=TES PE=1 SV=1	28	10	27	10	421	48	7.68	1.38179e+08	2.20468e+08	1.46786e+08
Q9NXV6	CDKN2A-interacting protein OS=Homo sapiens OX=9606 GN=CDKN2AIP PE=1 SV=3	39	16	50	16	580	61.1	9.01	1.52853e+08	2.24173e+08	1.4663e+08
A0A6Q8PGZ8	Diadenosine tetraphosphate synthetase OS=Homo sapiens OX=9606 GN=GARS1 PE=1 SV=1	36	21	68	21	745	83.8	7.17	6.81626e+08	6.81568e+08	1.46427e+08
Q5VY30	Retinol-binding protein OS=Homo sapiens OX=9606 GN=RBP4 PE=1 SV=2	10	2	2	2	199	23	6.09	1.73436e+08	1.15883e+08	1.46057e+08
Q9BUT1	3-hydroxybutyrate dehydrogenase type 2 OS=Homo sapiens OX=9606 GN=BDH2 PE=1 SV=2	27	5	11	5	245	26.7	7.65	1.82079e+08	1.08905e+08	1.4603e+08
Q8NGR6	Olfactory receptor 1B1 OS=Homo sapiens OX=9606 GN=OR1B1 PE=3 SV=2	2	1	6	1	318	35.3	8.16	2.26689e+07	3.18657e+07	1.45415e+08
A8K818	cDNA FLJ75784, highly similar to Homo sapiens CD3E antigen, epsilon polypeptide associated protein (CD3EAP), mRNA OS=Homo sapiens OX=9606 PE=2 SV=1	38	10	55	10	510	54.9	8.19	6.75923e+07	1.45739e+08	1.45411e+08
Q02218	2-oxoglutarate dehydrogenase, mitochondrial OS=Homo sapiens OX=9606 GN=OGDH PE=1 SV=3	36	27	69	22	1023	115.9	6.86	2.92597e+08	4.62953e+08	1.454e+08
C9JZR2	Catenin delta-1 OS=Homo sapiens OX=9606 GN=CTNND1 PE=1 SV=2	31	22	55	1	938	104.8	6.87	1.63355e+08	4.38058e+08	1.45199e+08
V9GZ56	U6 snRNA-associated Sm-like protein LSm4 (Fragment) OS=Homo sapiens OX=9606 GN=LSM4 PE=1 SV=1	21	6	23	6	238	25.7	10.15	1.4741e+08	1.21025e+08	1.44865e+08
A0A024R7P3	ATPase type 13A1, isoform CRA_f OS=Homo sapiens OX=9606 GN=ATP13A1 PE=3 SV=1	29	27	59	27	1086	121	7.75	4.03861e+08	4.7136e+08	1.4486e+08
B7ZMH4	ODZ1 protein OS=Homo sapiens OX=9606 GN=ODZ1 PE=2 SV=1	0	1	2	1	2731	305.7	6.47	1.92898e+08	1.7871e+08	1.44567e+08
A0A024RDE8	PDZ and LIM domain 5, isoform CRA_c OS=Homo sapiens OX=9606 GN=PDLIM5 PE=4 SV=1	48	18	51	5	596	63.9	8.21	1.30583e+08	5.10008e+08	1.44461e+08
H3BUR9	CDP-diacylglycerol--inositol 3-phosphatidyltransferase OS=Homo sapiens OX=9606 GN=CDIPT PE=1 SV=1	7	1	3	1	157	17.3	6.65	2.08416e+07	1.87884e+08	1.44347e+08
Q969S9	Ribosome-releasing factor 2, mitochondrial OS=Homo sapiens OX=9606 GN=GFM2 PE=1 SV=1	17	10	17	10	779	86.5	6.51	2.25864e+08	2.24077e+08	1.44273e+08
A0A7P0T9W6	2'-5' oligoadenylate synthase OS=Homo sapiens OX=9606 GN=OAS3 PE=1 SV=1	22	20	47	20	1061	118.5	8.44	2.00195e+08	2.85059e+08	1.44184e+08
P43246	DNA mismatch repair protein Msh2 OS=Homo sapiens OX=9606 GN=MSH2 PE=1 SV=1	27	20	61	20	934	104.7	5.77	3.21733e+08	4.40098e+08	1.44035e+08
Q6IQ30	Polyadenylate-binding protein OS=Homo sapiens OX=9606 GN=PABPC4 PE=2 SV=1	26	18	100	7	660	72.3	9.35	3.36182e+08	3.50981e+08	1.43542e+08
O15042	U2 snRNP-associated SURP motif-containing protein OS=Homo sapiens OX=9606 GN=U2SURP PE=1 SV=2	28	21	84	21	1029	118.2	8.47	1.64204e+08	3.63061e+08	1.43132e+08
Q9UKV8	Protein argonaute-2 OS=Homo sapiens OX=9606 GN=AGO2 PE=1 SV=3	6	4	7	2	859	97.1	9.19	2.21819e+07	2.54053e+07	1.42968e+08
Q6FHH6	LANCL1 protein (Fragment) OS=Homo sapiens OX=9606 GN=LANCL1 PE=2 SV=1	17	6	13	6	399	45.2	7.75	1.97139e+08	1.54528e+08	1.42304e+08
B2RBE5	cDNA, FLJ95468, highly similar to Homo sapiens transcriptional coactivator tubedown-100 (TBDN100),transcript variant 1, mRNA OS=Homo sapiens OX=9606 PE=2 SV=1	18	15	42	13	866	101.2	7.42	7.42401e+08	4.06647e+08	1.42254e+08
H0YDU4	Nucleolar protein 56 (Fragment) OS=Homo sapiens OX=9606 GN=NOP56 PE=1 SV=1	57	12	139	1	252	27.7	9.07	7.53226e+07	1.35785e+08	1.41873e+08
Q13501	Sequestosome-1 OS=Homo sapiens OX=9606 GN=SQSTM1 PE=1 SV=1	54	12	72	12	440	47.7	5.22	1.24073e+08	4.07412e+08	1.4184e+08
A0A494C108	Protein KRI1 homolog OS=Homo sapiens OX=9606 GN=KRI1 PE=1 SV=1	23	12	50	12	709	83.2	5.17	1.44916e+08	2.17239e+08	1.416e+08
Q15942	Zyxin OS=Homo sapiens OX=9606 GN=ZYX PE=1 SV=1	35	13	47	13	572	61.2	6.67	4.05297e+08	5.20994e+08	1.41468e+08
H7BXY3	RNA helicase OS=Homo sapiens OX=9606 GN=DHX30 PE=1 SV=1	18	20	48	20	1166	130.5	8.56	2.79751e+08	3.19425e+08	1.41284e+08
P45974	Ubiquitin carboxyl-terminal hydrolase 5 OS=Homo sapiens OX=9606 GN=USP5 PE=1 SV=2	26	17	71	17	858	95.7	5.03	4.28488e+08	4.84919e+08	1.41073e+08
B2RDX5	Threonyl-tRNA synthetase OS=Homo sapiens OX=9606 PE=1 SV=1	36	25	82	25	711	82.1	6.67	7.05606e+08	7.88224e+08	1.41065e+08
Q9P2I0	Cleavage and polyadenylation specificity factor subunit 2 OS=Homo sapiens OX=9606 GN=CPSF2 PE=1 SV=2	23	16	40	16	782	88.4	5.11	2.17805e+08	2.44416e+08	1.41044e+08
B2RTX8	WAPAL protein OS=Homo sapiens OX=9606 GN=WAPAL PE=2 SV=1	13	11	25	11	1184	132.1	5.48	1.05147e+08	1.04143e+08	1.40829e+08
P08243	Asparagine synthetase [glutamine-hydrolyzing] OS=Homo sapiens OX=9606 GN=ASNS PE=1 SV=4	14	6	11	1	561	64.3	6.86	2.11203e+08	1.64785e+08	1.40654e+08
Q96D46	60S ribosomal export protein NMD3 OS=Homo sapiens OX=9606 GN=NMD3 PE=1 SV=1	14	7	15	7	503	57.6	7.14	1.84622e+08	1.4431e+08	1.40106e+08
P62879	Guanine nucleotide-binding protein G(I)/G(S)/G(T) subunit beta-2 OS=Homo sapiens OX=9606 GN=GNB2 PE=1 SV=3	33	9	47	2	340	37.3	6	4.90561e+08	4.44957e+08	1.39596e+08
P62875	DNA-directed RNA polymerases I, II, and III subunit RPABC5 OS=Homo sapiens OX=9606 GN=POLR2L PE=1 SV=1	30	2	11	2	67	7.6	7.77	7.036e+07	4.94727e+07	1.39194e+08
Q9BY44	Eukaryotic translation initiation factor 2A OS=Homo sapiens OX=9606 GN=EIF2A PE=1 SV=3	48	20	58	20	585	64.9	8.87	3.38326e+08	3.72763e+08	1.3891e+08
A0A5A4PVW8	Paired like homeobox2B OS=Homo sapiens OX=9606 GN=PHOX2B PE=2 SV=1	19	5	12	3	356	35.6	9.32	1.92254e+08	1.33528e+08	1.38564e+08
Q29RF7	Sister chromatid cohesion protein PDS5 homolog A OS=Homo sapiens OX=9606 GN=PDS5A PE=1 SV=1	25	27	73	24	1337	150.7	7.91	2.69875e+08	2.73964e+08	1.38496e+08
Q96H44	GTPBP3 protein (Fragment) OS=Homo sapiens OX=9606 GN=GTPBP3 PE=2 SV=3	26	6	9	6	349	37	5.67	1.35743e+08	6.75086e+07	1.38482e+08
O75396	Vesicle-trafficking protein SEC22b OS=Homo sapiens OX=9606 GN=SEC22B PE=1 SV=5	34	7	55	7	215	24.7	8.51	3.00605e+08	5.22851e+08	1.3843e+08
A0A2R8Y855	SWI/SNF-related matrix-associated actin-dependent regulator of chromatin subfamily E member 1 OS=Homo sapiens OX=9606 GN=SMARCE1 PE=1 SV=1	35	12	43	11	367	41.8	5.83	1.34634e+08	2.08863e+08	1.38108e+08
Q9H223	EH domain-containing protein 4 OS=Homo sapiens OX=9606 GN=EHD4 PE=1 SV=1	32	16	52	12	541	61.1	6.76	3.75464e+08	5.48356e+08	1.38034e+08
P22234	Multifunctional protein ADE2 OS=Homo sapiens OX=9606 GN=PAICS PE=1 SV=3	54	16	58	16	425	47	7.23	6.70476e+08	4.67555e+08	1.37962e+08
B4E2X3	cDNA FLJ56024 OS=Homo sapiens OX=9606 PE=2 SV=1	9	6	7	6	698	78.6	6.73	7.13414e+08	7.80907e+08	1.37957e+08
O00487	26S proteasome non-ATPase regulatory subunit 14 OS=Homo sapiens OX=9606 GN=PSMD14 PE=1 SV=1	38	7	39	7	310	34.6	6.52	2.83377e+08	3.6986e+08	1.37812e+08
Q9Y6G9	Cytoplasmic dynein 1 light intermediate chain 1 OS=Homo sapiens OX=9606 GN=DYNC1LI1 PE=1 SV=3	24	10	15	10	523	56.5	6.42	1.62584e+08	1.32945e+08	1.37668e+08
Q7Z3K3	Pogo transposable element with ZNF domain OS=Homo sapiens OX=9606 GN=POGZ PE=1 SV=2	22	21	67	21	1410	155.2	7.4	3.09571e+08	2.39526e+08	1.37567e+08
Q5JW30	Double-stranded RNA-binding protein Staufen homolog 1 OS=Homo sapiens OX=9606 GN=STAU1 PE=1 SV=1	39	15	49	14	494	54.7	9.51	1.51002e+08	2.56225e+08	1.37558e+08
H6QX63	Hepatocellular carcinoma related protein 2 OS=Homo sapiens OX=9606 PE=2 SV=1	26	8	29	8	305	34.8	10.78	1.16962e+08	1.8435e+08	1.37431e+08
Q4G0J3	La-related protein 7 OS=Homo sapiens OX=9606 GN=LARP7 PE=1 SV=1	30	15	59	15	582	66.9	9.55	1.71335e+08	1.97484e+08	1.37212e+08
J3QRU1	Tyrosine-protein kinase OS=Homo sapiens OX=9606 GN=YES1 PE=1 SV=1	17	9	22	4	548	61.3	6.57	1.3407e+08	1.25791e+08	1.36994e+08
Q9NVV0	Trimeric intracellular cation channel type B OS=Homo sapiens OX=9606 GN=TMEM38B PE=1 SV=1	3	1	1	1	291	32.5	9.06	3.97358e+07	3.56875e+07	1.36483e+08
Q9NTJ3	Structural maintenance of chromosomes protein 4 OS=Homo sapiens OX=9606 GN=SMC4 PE=1 SV=2	25	26	59	26	1288	147.1	6.79	3.56945e+08	3.27478e+08	1.36474e+08
A0A087X2D5	39S ribosomal protein L45, mitochondrial OS=Homo sapiens OX=9606 GN=MRPL45 PE=1 SV=1	29	7	14	7	306	35.3	9.03	1.72444e+08	9.60647e+07	1.36181e+08
K7EQJ2	Integrin alpha-3 (Fragment) OS=Homo sapiens OX=9606 GN=ITGA3 PE=4 SV=1	34	1	1	1	29	3.3	8.84	6.24998e+07	6.08729e+07	1.36143e+08
P46783	40S ribosomal protein S10 OS=Homo sapiens OX=9606 GN=RPS10 PE=1 SV=1	38	7	99	6	165	18.9	10.15	4.34578e+08	3.74559e+08	1.3535e+08
Q9NQW7	Xaa-Pro aminopeptidase 1 OS=Homo sapiens OX=9606 GN=XPNPEP1 PE=1 SV=3	22	11	18	3	623	69.9	5.67	1.70481e+08	2.39753e+08	1.35269e+08
P28838	Cytosol aminopeptidase OS=Homo sapiens OX=9606 GN=LAP3 PE=1 SV=3	48	20	96	20	519	56.1	7.93	5.10955e+08	6.16507e+08	1.35062e+08
B0QYK0	RNA-binding protein EWS OS=Homo sapiens OX=9606 GN=EWSR1 PE=1 SV=1	13	5	47	5	618	64.9	9.38	1.94047e+08	1.5175e+08	1.34555e+08
A0A384MDZ8	Aldehyde dehydrogenase (NAD(+)) OS=Homo sapiens OX=9606 PE=2 SV=1	42	16	46	13	511	55.3	6.65	4.12491e+08	3.40999e+08	1.34268e+08
X6RLX0	ELKS/Rab6-interacting/CAST family member 1 OS=Homo sapiens OX=9606 GN=ERC1 PE=1 SV=1	18	18	23	18	1120	128.4	5.97	3.00965e+08	3.2052e+08	1.34097e+08
Q99623	Prohibitin-2 OS=Homo sapiens OX=9606 GN=PHB2 PE=1 SV=2	49	13	50	13	299	33.3	9.83	2.69843e+08	3.02928e+08	1.34066e+08
P51148	Ras-related protein Rab-5C OS=Homo sapiens OX=9606 GN=RAB5C PE=1 SV=2	59	9	46	6	216	23.5	8.41	4.89856e+08	4.46471e+08	1.33575e+08
A1A4E9	Keratin 13 OS=Homo sapiens OX=9606 GN=KRT13 PE=1 SV=1	45	22	112	13	458	49.6	4.96	2.08694e+08	4.00851e+08	1.33307e+08
Q6NVY1	3-hydroxyisobutyryl-CoA hydrolase, mitochondrial OS=Homo sapiens OX=9606 GN=HIBCH PE=1 SV=2	8	3	7	3	386	43.5	8.19	3.37613e+08	3.59044e+07	1.33051e+08
A0A0J9YVP6	60 kDa poly(U)-binding-splicing factor (Fragment) OS=Homo sapiens OX=9606 GN=PUF60 PE=1 SV=1	43	16	82	1	534	57.4	5.35	2.67843e+08	4.55925e+08	1.32958e+08
P19387	DNA-directed RNA polymerase II subunit RPB3 OS=Homo sapiens OX=9606 GN=POLR2C PE=1 SV=2	45	8	31	8	275	31.4	4.92	4.47172e+07	6.64601e+07	1.32896e+08
Q9Y240	C-type lectin domain family 11 member A OS=Homo sapiens OX=9606 GN=CLEC11A PE=1 SV=1	33	10	19	10	323	35.7	5.16	1.25823e+08	1.10839e+08	1.32842e+08
Q93009	Ubiquitin carboxyl-terminal hydrolase 7 OS=Homo sapiens OX=9606 GN=USP7 PE=1 SV=2	25	24	68	24	1102	128.2	5.55	2.87664e+08	2.84528e+08	1.32806e+08
B4DNH1	Profilin OS=Homo sapiens OX=9606 PE=2 SV=1	47	7	37	7	188	20.8	7.83	2.51365e+08	4.40845e+08	1.32668e+08
Q86UE4	Protein LYRIC OS=Homo sapiens OX=9606 GN=MTDH PE=1 SV=2	34	15	56	10	582	63.8	9.32	1.64132e+08	2.70799e+08	1.32611e+08
A0A6Q8PG37	Kinesin-like protein OS=Homo sapiens OX=9606 GN=KIF2A PE=1 SV=1	24	14	49	1	717	81	6.1	2.01181e+08	2.01018e+08	1.32529e+08
C9JG08	Uncharacterized protein C2orf16 OS=Homo sapiens OX=9606 GN=C2orf16 PE=1 SV=2	0	1	5	1	5388	598.1	9.1	7.32374e+07	8.10087e+07	1.32195e+08
P42765	3-ketoacyl-CoA thiolase, mitochondrial OS=Homo sapiens OX=9606 GN=ACAA2 PE=1 SV=2	68	18	75	16	397	41.9	8.09	4.69387e+08	7.26594e+08	1.32086e+08
Q92879	CUGBP Elav-like family member 1 OS=Homo sapiens OX=9606 GN=CELF1 PE=1 SV=2	19	8	33	7	486	52	8.46	1.82186e+08	2.37849e+08	1.31197e+08
A0A1B0GUI1	Ral GTPase-activating protein subunit alpha-1 OS=Homo sapiens OX=9606 GN=RALGAPA1 PE=1 SV=1	0	1	1	1	2495	280.2	6.44	8.84275e+07	6.18576e+07	1.31081e+08
P31153	S-adenosylmethionine synthase isoform type-2 OS=Homo sapiens OX=9606 GN=MAT2A PE=1 SV=1	32	10	33	9	395	43.6	6.48	1.22523e+08	8.13667e+07	1.30988e+08
B4DJB4	Isocitrate dehydrogenase [NAD] subunit, mitochondrial OS=Homo sapiens OX=9606 PE=2 SV=1	45	12	60	12	316	34.5	6.44	4.75411e+08	5.11114e+08	1.30971e+08
Q16543	Hsp90 co-chaperone Cdc37 OS=Homo sapiens OX=9606 GN=CDC37 PE=1 SV=1	32	10	34	10	378	44.4	5.25	4.47582e+08	3.71335e+08	1.30187e+08
D6RIY6	Exosome complex component RRP45 OS=Homo sapiens OX=9606 GN=EXOSC9 PE=1 SV=1	26	8	39	8	423	46.9	5.16	1.71659e+08	2.35231e+08	1.30035e+08
Q02040	A-kinase anchor protein 17A OS=Homo sapiens OX=9606 GN=AKAP17A PE=1 SV=2	15	10	30	10	695	80.7	9.73	1.86852e+08	1.17103e+08	1.2999e+08
P53597	Succinate--CoA ligase [ADP/GDP-forming] subunit alpha, mitochondrial OS=Homo sapiens OX=9606 GN=SUCLG1 PE=1 SV=4	31	8	40	8	346	36.2	8.79	4.12402e+08	5.36907e+08	1.2985e+08
Q9NZT1	Calmodulin-like protein 5 OS=Homo sapiens OX=9606 GN=CALML5 PE=1 SV=2	31	4	14	4	146	15.9	4.44	3.20596e+07	4.1384e+08	1.29364e+08
Q9Y673	Dolichyl-phosphate beta-glucosyltransferase OS=Homo sapiens OX=9606 GN=ALG5 PE=1 SV=1	19	5	9	5	324	36.9	9.28	6.71576e+07	1.51874e+08	1.2883e+08
B1ALA9	Ribose-phosphate pyrophosphokinase 1 OS=Homo sapiens OX=9606 GN=PRPS1 PE=1 SV=2	46	10	31	5	285	31.4	6.86	2.2399e+08	2.5382e+08	1.28331e+08
Q5H909	Melanoma-associated antigen D2 OS=Homo sapiens OX=9606 GN=MAGED2 PE=1 SV=2	26	13	29	12	588	63.1	9.35	2.46837e+08	4.61437e+08	1.28222e+08
Q9BW92	Threonine--tRNA ligase, mitochondrial OS=Homo sapiens OX=9606 GN=TARS2 PE=1 SV=1	14	8	13	8	718	81	7.3	1.57661e+08	7.65898e+07	1.28187e+08
O43681	ATPase GET3 OS=Homo sapiens OX=9606 GN=GET3 PE=1 SV=2	45	9	35	9	348	38.8	4.91	2.26223e+08	3.61366e+08	1.28133e+08
Q14331	Protein FRG1 OS=Homo sapiens OX=9606 GN=FRG1 PE=1 SV=1	38	9	33	9	258	29.2	9.01	1.07436e+08	1.4666e+08	1.28057e+08
P29508	Serpin B3 OS=Homo sapiens OX=9606 GN=SERPINB3 PE=1 SV=2	23	8	9	8	390	44.5	6.81	8.04323e+07	1.18732e+07	1.28035e+08
Q9ULW0	Targeting protein for Xklp2 OS=Homo sapiens OX=9606 GN=TPX2 PE=1 SV=2	23	14	33	14	747	85.6	9.23	1.89856e+08	1.28842e+08	1.28021e+08
Q9HCG8	Pre-mRNA-splicing factor CWC22 homolog OS=Homo sapiens OX=9606 GN=CWC22 PE=1 SV=3	17	15	50	15	908	105.4	7.03	1.99692e+08	1.98613e+08	1.27756e+08
B0I1T2	Unconventional myosin-Ig OS=Homo sapiens OX=9606 GN=MYO1G PE=1 SV=2	33	25	50	1	1018	116.4	8.73	1.63114e+08	2.44889e+08	1.2751e+08
Q96EY1	DnaJ homolog subfamily A member 3, mitochondrial OS=Homo sapiens OX=9606 GN=DNAJA3 PE=1 SV=2	25	8	35	8	480	52.5	9.26	1.0416e+08	1.89248e+08	1.27429e+08
Q06587	E3 ubiquitin-protein ligase RING1 OS=Homo sapiens OX=9606 GN=RING1 PE=1 SV=2	32	8	42	6	406	42.4	5.62	1.20469e+08	1.83243e+08	1.27386e+08
P42285	Exosome RNA helicase MTR4 OS=Homo sapiens OX=9606 GN=MTREX PE=1 SV=3	28	22	82	22	1042	117.7	6.52	2.27377e+08	2.81816e+08	1.27361e+08
Q9H2P0	Activity-dependent neuroprotector homeobox protein OS=Homo sapiens OX=9606 GN=ADNP PE=1 SV=1	22	20	53	20	1102	123.5	7.34	2.64974e+08	2.84147e+08	1.27041e+08
P41240	Tyrosine-protein kinase CSK OS=Homo sapiens OX=9606 GN=CSK PE=1 SV=1	36	13	32	13	450	50.7	7.06	1.50814e+08	2.35051e+08	1.27036e+08
Q53FI7	Four and a half LIM domains 1 variant (Fragment) OS=Homo sapiens OX=9606 PE=2 SV=1	53	12	47	12	280	31.9	8.22	2.17881e+08	3.0253e+08	1.26786e+08
Q96EU6	Ribosomal RNA processing protein 36 homolog OS=Homo sapiens OX=9606 GN=RRP36 PE=1 SV=1	28	7	16	7	259	29.8	10.17	1.53011e+08	1.62294e+08	1.26763e+08
Q13823	Nucleolar GTP-binding protein 2 OS=Homo sapiens OX=9606 GN=GNL2 PE=1 SV=1	22	14	38	14	731	83.6	9.25	1.18041e+08	2.36787e+08	1.26688e+08
B4DVQ5	Eukaryotic translation initiation factor 3 subunit C OS=Homo sapiens OX=9606 GN=EIF3C PE=2 SV=1	26	21	66	21	898	103.6	5.53	6.36696e+08	5.74075e+08	1.26599e+08
Q04760	Lactoylglutathione lyase OS=Homo sapiens OX=9606 GN=GLO1 PE=1 SV=4	42	6	37	6	184	20.8	5.31	2.02837e+08	2.80048e+08	1.26384e+08
Q9UJY4	ADP-ribosylation factor-binding protein GGA2 OS=Homo sapiens OX=9606 GN=GGA2 PE=1 SV=3	13	5	9	4	613	67.1	6.55	9.80433e+07	1.68323e+08	1.26357e+08
P14550	Aldo-keto reductase family 1 member A1 OS=Homo sapiens OX=9606 GN=AKR1A1 PE=1 SV=3	49	13	50	12	325	36.6	6.79	4.98446e+08	2.9861e+08	1.26208e+08
O75934	Pre-mRNA-splicing factor SPF27 OS=Homo sapiens OX=9606 GN=BCAS2 PE=1 SV=1	64	10	46	10	225	26.1	5.66	1.34259e+08	3.46973e+08	1.25938e+08
P31944	Caspase-14 OS=Homo sapiens OX=9606 GN=CASP14 PE=1 SV=2	27	6	19	6	242	27.7	5.58	1.08343e+08	5.33514e+07	1.25668e+08
P61758	Prefoldin subunit 3 OS=Homo sapiens OX=9606 GN=VBP1 PE=1 SV=4	23	5	16	5	197	22.6	7.11	1.3236e+08	6.70919e+07	1.25343e+08
Q9NXS2	Glutaminyl-peptide cyclotransferase-like protein OS=Homo sapiens OX=9606 GN=QPCTL PE=1 SV=2	5	2	11	2	382	42.9	9.82	1.68079e+08	1.21536e+08	1.25253e+08
A0A1U9X8J2	SKIV2L OS=Homo sapiens OX=9606 PE=4 SV=1	16	15	24	15	1246	137.6	6.1	1.27818e+08	1.12798e+08	1.25239e+08
Q9H788	SH2 domain-containing protein 4A OS=Homo sapiens OX=9606 GN=SH2D4A PE=1 SV=1	3	1	2	1	454	52.7	8.06	5.7179e+07	4.87385e+07	1.25193e+08
A0A494C0W0	Poly(A)-specific ribonuclease PARN OS=Homo sapiens OX=9606 GN=PARN PE=1 SV=1	23	13	42	13	664	76.3	6.18	1.50996e+08	1.34309e+08	1.2507e+08
Q13557	Calcium/calmodulin-dependent protein kinase type II subunit delta OS=Homo sapiens OX=9606 GN=CAMK2D PE=1 SV=3	30	11	29	8	499	56.3	7.25	2.15557e+08	2.73062e+08	1.24813e+08
Q05DF2	SF3A2 protein (Fragment) OS=Homo sapiens OX=9606 GN=SF3A2 PE=2 SV=1	24	8	105	8	481	51.4	10.11	2.4544e+08	2.5021e+08	1.24593e+08
Q9Y324	rRNA-processing protein FCF1 homolog OS=Homo sapiens OX=9606 GN=FCF1 PE=1 SV=1	29	5	16	5	198	23.4	9.7	4.10392e+07	9.37209e+07	1.24488e+08
Q9NXF1	Testis-expressed protein 10 OS=Homo sapiens OX=9606 GN=TEX10 PE=1 SV=2	24	19	72	19	929	105.6	9.36	1.52371e+08	1.99176e+08	1.24487e+08
A8K586	AP-3 complex subunit beta OS=Homo sapiens OX=9606 PE=2 SV=1	23	21	49	17	1094	121.2	5.97	3.41708e+08	3.41463e+08	1.24451e+08
P42224	Signal transducer and activator of transcription 1-alpha/beta OS=Homo sapiens OX=9606 GN=STAT1 PE=1 SV=2	39	23	84	23	750	87.3	6.05	3.61785e+08	4.37696e+08	1.2431e+08
Q15102	Platelet-activating factor acetylhydrolase IB subunit alpha1 OS=Homo sapiens OX=9606 GN=PAFAH1B3 PE=1 SV=1	34	7	28	7	231	25.7	6.84	3.32814e+08	2.8644e+08	1.24261e+08
A8K0D2	cDNA FLJ77740, highly similar to Homo sapiens 7-dehydrocholesterol reductase, mRNA OS=Homo sapiens OX=9606 PE=2 SV=1	12	5	33	5	475	54.4	8.78	2.82309e+08	3.28606e+08	1.24069e+08
B4DG61	cDNA FLJ56430, highly similar to Polyhomeotic-like protein 2 OS=Homo sapiens OX=9606 PE=2 SV=1	23	10	37	9	572	61.9	8.19	1.00741e+08	2.21982e+08	1.24057e+08
Q16698	2,4-dienoyl-CoA reductase [(3E)-enoyl-CoA-producing], mitochondrial OS=Homo sapiens OX=9606 GN=DECR1 PE=1 SV=1	40	11	38	11	335	36	9.28	2.78792e+08	1.70332e+08	1.24019e+08
P47712	Cytosolic phospholipase A2 OS=Homo sapiens OX=9606 GN=PLA2G4A PE=1 SV=2	14	9	21	9	749	85.2	5.38	1.25871e+08	1.50323e+08	1.23938e+08
Q92576	PHD finger protein 3 OS=Homo sapiens OX=9606 GN=PHF3 PE=1 SV=3	8	11	13	10	2039	229.3	6.96	1.16388e+08	8.69137e+07	1.23855e+08
H0YDT6	Eukaryotic translation initiation factor 3 subunit F OS=Homo sapiens OX=9606 GN=EIF3F PE=1 SV=2	34	10	49	10	359	37.7	6.06	6.41056e+08	5.2777e+08	1.23847e+08
P49755	Transmembrane emp24 domain-containing protein 10 OS=Homo sapiens OX=9606 GN=TMED10 PE=1 SV=2	35	6	19	6	219	25	7.44	6.58212e+07	1.60923e+08	1.237e+08
Q9NVJ2	ADP-ribosylation factor-like protein 8B OS=Homo sapiens OX=9606 GN=ARL8B PE=1 SV=1	44	7	25	3	186	21.5	8.43	2.31029e+08	2.41698e+08	1.23542e+08
Q6MZM3	Uncharacterized protein DKFZp686C21148 OS=Homo sapiens OX=9606 GN=DKFZp686C21148 PE=2 SV=1	19	21	67	14	1231	141.2	5.4	2.10798e+08	2.39314e+08	1.23522e+08
P52298	Nuclear cap-binding protein subunit 2 OS=Homo sapiens OX=9606 GN=NCBP2 PE=1 SV=1	22	4	29	4	156	18	8.21	1.15072e+08	1.00277e+08	1.23224e+08
Q96CP6	Protein Aster-A OS=Homo sapiens OX=9606 GN=GRAMD1A PE=1 SV=2	7	3	3	3	724	80.6	6.74	7.7628e+07	1.69165e+08	1.23193e+08
B4DLG2	cDNA FLJ58196, highly similar to Zinc finger CCCH domain-containing protein 11A OS=Homo sapiens OX=9606 PE=2 SV=1	37	21	60	21	756	82.7	8.65	1.0166e+08	1.18116e+08	1.23123e+08
Q96C36	Pyrroline-5-carboxylate reductase 2 OS=Homo sapiens OX=9606 GN=PYCR2 PE=1 SV=1	45	12	60	11	320	33.6	7.77	3.3389e+08	5.68592e+08	1.23104e+08
Q5RKV6	Exosome complex component MTR3 OS=Homo sapiens OX=9606 GN=EXOSC6 PE=1 SV=1	23	6	19	6	272	28.2	6.28	1.23546e+08	1.17989e+08	1.23042e+08
Q53GN4	WD repeat domain 1, isoform CRA_a (Fragment) OS=Homo sapiens OX=9606 GN=WDR1 PE=2 SV=1	32	16	89	16	606	66.1	6.65	3.86887e+08	3.68458e+08	1.22759e+08
Q9NRL2	Bromodomain adjacent to zinc finger domain protein 1A OS=Homo sapiens OX=9606 GN=BAZ1A PE=1 SV=2	11	15	37	11	1556	178.6	6.6	1.19446e+08	1.09239e+08	1.22633e+08
P40938	Replication factor C subunit 3 OS=Homo sapiens OX=9606 GN=RFC3 PE=1 SV=2	38	11	41	11	356	40.5	8.34	2.50359e+08	2.3053e+08	1.22574e+08
Q8WUM4	Programmed cell death 6-interacting protein OS=Homo sapiens OX=9606 GN=PDCD6IP PE=1 SV=1	26	17	35	17	868	96	6.52	2.0016e+08	1.67328e+08	1.22327e+08
Q8IZQ5	Selenoprotein H OS=Homo sapiens OX=9606 GN=SELENOH PE=1 SV=2	36	5	21	5	122	13.4	9.74	1.22344e+08	8.25452e+07	1.22312e+08
Q9Y2Q3	Glutathione S-transferase kappa 1 OS=Homo sapiens OX=9606 GN=GSTK1 PE=1 SV=3	44	9	46	9	226	25.5	8.41	3.82408e+08	4.93837e+08	1.22269e+08
J3KNV1	Zinc finger protein 292 OS=Homo sapiens OX=9606 GN=ZNF292 PE=1 SV=1	1	2	2	2	2718	304	7.42	4.37038e+08	2.98682e+08	1.22228e+08
Q9H6Y2	WD repeat-containing protein 55 OS=Homo sapiens OX=9606 GN=WDR55 PE=1 SV=2	19	5	15	5	383	42	4.92	1.26908e+08	1.12031e+08	1.21368e+08
Q9BQ67	Glutamate-rich WD repeat-containing protein 1 OS=Homo sapiens OX=9606 GN=GRWD1 PE=1 SV=1	32	9	21	9	446	49.4	4.92	3.63808e+08	1.90641e+08	1.21348e+08
Q9H4M9	EH domain-containing protein 1 OS=Homo sapiens OX=9606 GN=EHD1 PE=1 SV=2	45	19	63	14	534	60.6	6.83	1.54902e+08	3.68269e+08	1.20839e+08
A8K8K1	RNA 3'-terminal phosphate cyclase OS=Homo sapiens OX=9606 PE=2 SV=1	21	6	15	6	366	39.3	8.05	5.06694e+07	1.28129e+08	1.20511e+08
A7MD96	SYNPO protein (Fragment) OS=Homo sapiens OX=9606 GN=SYNPO PE=2 SV=1	18	11	17	11	887	94.7	9.74	1.17977e+08	1.26728e+08	1.2048e+08
Q8N1N4	Keratin, type II cytoskeletal 78 OS=Homo sapiens OX=9606 GN=KRT78 PE=1 SV=2	24	12	52	10	520	56.8	6.02	1.43111e+08	1.69299e+08	1.20371e+08
P54652	Heat shock-related 70 kDa protein 2 OS=Homo sapiens OX=9606 GN=HSPA2 PE=1 SV=1	53	28	168	14	639	70	5.74	2.76482e+08	2.00631e+08	1.20333e+08
P56730	Neurotrypsin OS=Homo sapiens OX=9606 GN=PRSS12 PE=2 SV=2	20	14	46	14	875	97	8.03	3.26728e+08	2.79187e+08	1.1985e+08
B3KN06	Coronin OS=Homo sapiens OX=9606 PE=2 SV=1	33	18	129	18	474	53.2	6.93	1.28967e+08	2.37877e+08	1.19477e+08
P04004	Vitronectin OS=Homo sapiens OX=9606 GN=VTN PE=1 SV=1	18	7	31	7	478	54.3	5.8	2.73683e+08	9.72817e+08	1.18949e+08
A0A3S6H812	Protein arginine N-methyltransferase 1 transcript variant 22 OS=Homo sapiens OX=9606 GN=PRMT1 PE=2 SV=1	44	14	72	14	383	43.8	5.99	5.66706e+08	4.11976e+08	1.18423e+08
Q8TC62	Septin OS=Homo sapiens OX=9606 GN=SEPT7 PE=2 SV=3	37	14	81	13	417	48.6	8.63	6.24943e+08	4.75722e+08	1.18399e+08
O60763	General vesicular transport factor p115 OS=Homo sapiens OX=9606 GN=USO1 PE=1 SV=2	31	22	61	22	962	107.8	4.91	3.74706e+08	4.26873e+08	1.1838e+08
P43155	Carnitine O-acetyltransferase OS=Homo sapiens OX=9606 GN=CRAT PE=1 SV=5	15	8	12	8	626	70.8	8.44	2.4648e+07	5.50359e+07	1.18141e+08
Q13308	Inactive tyrosine-protein kinase 7 OS=Homo sapiens OX=9606 GN=PTK7 PE=1 SV=2	6	6	9	6	1070	118.3	7.09	1.15212e+08	1.74627e+08	1.18009e+08
C9J384	Protein CMSS1 (Fragment) OS=Homo sapiens OX=9606 GN=CMSS1 PE=1 SV=1	28	6	38	6	225	26.2	9.88	1.29732e+08	1.57335e+08	1.17845e+08
Q562L9	Actin-like protein (Fragment) OS=Homo sapiens OX=9606 GN=ACT PE=4 SV=1	53	3	108	1	103	11.5	6.52	1.51197e+08	1.16269e+08	1.17806e+08
Q96RQ9	L-amino-acid oxidase OS=Homo sapiens OX=9606 GN=IL4I1 PE=1 SV=1	36	17	37	17	567	62.8	8.68	8.66804e+07	1.14654e+08	1.17777e+08
Q12974	Protein tyrosine phosphatase type IVA 2 OS=Homo sapiens OX=9606 GN=PTP4A2 PE=1 SV=1	5	1	2	1	167	19.1	8.37	1.24312e+08	4.09467e+07	1.17688e+08
Q3LIE7	cDNA FLJ55321, highly similar to 24-dehydrocholesterol reductase OS=Homo sapiens OX=9606 GN=Nbla03646 PE=1 SV=1	7	3	10	3	427	49.4	7.55	9.59894e+07	1.52322e+08	1.1752e+08
P05109	Protein S100-A8 OS=Homo sapiens OX=9606 GN=S100A8 PE=1 SV=1	47	5	21	5	93	10.8	7.03	8.77601e+07	7.15934e+07	1.17352e+08
P68871	Hemoglobin subunit beta OS=Homo sapiens OX=9606 GN=HBB PE=1 SV=2	76	9	22	1	147	16	7.28	2.08582e+08	6.37377e+08	1.17311e+08
A0A1U9X8D3	PPP1R18 OS=Homo sapiens OX=9606 PE=4 SV=1	25	15	46	15	613	67.9	5.4	1.8068e+08	1.38313e+08	1.17198e+08
P60468	Protein transport protein Sec61 subunit beta OS=Homo sapiens OX=9606 GN=SEC61B PE=1 SV=2	38	3	19	3	96	10	11.56	2.24706e+08	2.2147e+08	1.17149e+08
Q96P16	Regulation of nuclear pre-mRNA domain-containing protein 1A OS=Homo sapiens OX=9606 GN=RPRD1A PE=1 SV=1	39	11	41	10	312	35.7	7.55	2.02415e+08	2.84951e+08	1.16435e+08
Q8N523	Tuftelin-interacting protein 11 OS=Homo sapiens OX=9606 GN=TFIP11 PE=2 SV=1	17	12	32	12	837	96.7	5.67	6.19375e+07	1.38278e+08	1.16232e+08
Q9H6R0	ATP-dependent RNA helicase DHX33 OS=Homo sapiens OX=9606 GN=DHX33 PE=1 SV=2	19	13	47	13	707	78.8	8.91	5.6453e+07	8.61423e+07	1.16169e+08
O14980	Exportin-1 OS=Homo sapiens OX=9606 GN=XPO1 PE=1 SV=1	34	28	96	28	1071	123.3	6.06	6.17924e+08	6.75811e+08	1.15759e+08
B4DNJ7	Inosine-5'-monophosphate dehydrogenase OS=Homo sapiens OX=9606 GN=IMPDH PE=2 SV=1	26	10	22	9	514	55.4	6.9	1.9595e+08	2.62474e+08	1.15725e+08
A0A0S2Z377	Annexin (Fragment) OS=Homo sapiens OX=9606 GN=ANXA6 PE=2 SV=1	41	24	87	1	667	75.2	5.67	2.40891e+08	4.96043e+08	1.15709e+08
P54619	5'-AMP-activated protein kinase subunit gamma-1 OS=Homo sapiens OX=9606 GN=PRKAG1 PE=1 SV=1	31	9	18	7	331	37.6	6.92	1.31457e+08	1.61491e+08	1.15648e+08
P04083	Annexin A1 OS=Homo sapiens OX=9606 GN=ANXA1 PE=1 SV=2	42	12	35	12	346	38.7	7.02	3.15721e+08	3.31761e+08	1.15596e+08
P43686	26S proteasome regulatory subunit 6B OS=Homo sapiens OX=9606 GN=PSMC4 PE=1 SV=2	60	20	63	20	418	47.3	5.21	4.12949e+08	7.51543e+08	1.1538e+08
P52565	Rho GDP-dissociation inhibitor 1 OS=Homo sapiens OX=9606 GN=ARHGDIA PE=1 SV=3	42	7	29	7	204	23.2	5.11	2.41802e+08	4.53488e+08	1.15248e+08
B4DPC1	cDNA FLJ51920, highly similar to TATA-box-binding protein OS=Homo sapiens OX=9606 PE=2 SV=1	14	4	11	4	316	34.7	9.79	1.08745e+08	9.96661e+07	1.15229e+08
Q96P70	Importin-9 OS=Homo sapiens OX=9606 GN=IPO9 PE=1 SV=3	27	22	52	22	1041	115.9	4.81	3.28381e+08	3.17008e+08	1.15069e+08
P52815	39S ribosomal protein L12, mitochondrial OS=Homo sapiens OX=9606 GN=MRPL12 PE=1 SV=2	40	6	28	6	198	21.3	8.87	2.1192e+08	3.40203e+08	1.15008e+08
B2R6U8	Cleavage and polyadenylation specificity factor subunit 5 OS=Homo sapiens OX=9606 PE=2 SV=1	30	7	33	7	227	26.2	8.82	1.37935e+08	2.3464e+08	1.14829e+08
Q9H173	Nucleotide exchange factor SIL1 OS=Homo sapiens OX=9606 GN=SIL1 PE=1 SV=1	5	2	2	2	461	52.1	5.36	1.93497e+08	1.44318e+08	1.14529e+08
Q6FG99	RPLP1 protein OS=Homo sapiens OX=9606 GN=RPLP1 PE=2 SV=1	82	4	30	2	114	11.6	4.37	2.10431e+08	5.99705e+08	1.13947e+08
Q14847	LIM and SH3 domain protein 1 OS=Homo sapiens OX=9606 GN=LASP1 PE=1 SV=2	41	10	47	10	261	29.7	7.05	1.60803e+08	3.35127e+08	1.134e+08
P26038	Moesin OS=Homo sapiens OX=9606 GN=MSN PE=1 SV=3	36	20	55	12	577	67.8	6.4	1.91455e+08	1.67974e+08	1.13173e+08
P82650	28S ribosomal protein S22, mitochondrial OS=Homo sapiens OX=9606 GN=MRPS22 PE=1 SV=1	28	10	28	10	360	41.3	7.9	2.80951e+08	3.20943e+08	1.12924e+08
Q06124	Tyrosine-protein phosphatase non-receptor type 11 OS=Homo sapiens OX=9606 GN=PTPN11 PE=1 SV=3	32	16	35	16	593	68	7.3	1.49472e+08	3.18811e+08	1.12875e+08
P62308	Small nuclear ribonucleoprotein G OS=Homo sapiens OX=9606 GN=SNRPG PE=1 SV=1	34	3	23	3	76	8.5	8.88	1.12989e+08	3.92286e+08	1.12653e+08
F8VUA2	Charged multivesicular body protein 1a OS=Homo sapiens OX=9606 GN=CHMP1A PE=1 SV=1	27	6	19	6	181	19.5	9.25	1.29148e+08	1.61322e+08	1.12638e+08
B4DDT3	cDNA FLJ54622, highly similar to Prothrombin OS=Homo sapiens OX=9606 PE=2 SV=1	12	6	45	6	471	53.1	5.31	3.0492e+08	3.29487e+08	1.12561e+08
A8K644	Splicing factor, arginine/serine-rich 4, isoform CRA_b OS=Homo sapiens OX=9606 GN=SFRS4 PE=2 SV=1	20	10	109	4	494	56.7	11.52	7.9871e+07	1.93943e+08	1.12551e+08
B4DU42	cDNA FLJ56153, highly similar to Homo sapiens transforming growth factor beta regulator 4 (TBRG4), transcript variant 1, mRNA OS=Homo sapiens OX=9606 PE=2 SV=1	24	13	33	13	642	71.8	7.3	1.76359e+08	2.48432e+08	1.12388e+08
G0Z067	Sex-determining region Y protein OS=Homo sapiens OX=9606 PE=3 SV=1	3	1	25	1	204	23.8	9.48	1.51207e+09	1.10238e+09	1.12336e+08
Q5VSQ6	Procollagen-proline 4-dioxygenase (Fragment) OS=Homo sapiens OX=9606 GN=P4HA1 PE=2 SV=1	38	18	56	18	534	60.9	6.01	2.35443e+08	3.76028e+08	1.12304e+08
P08237	ATP-dependent 6-phosphofructokinase, muscle type OS=Homo sapiens OX=9606 GN=PFKM PE=1 SV=2	37	22	69	19	780	85.1	7.99	3.69012e+08	5.64498e+08	1.12167e+08
Q13243	Serine/arginine-rich splicing factor 5 OS=Homo sapiens OX=9606 GN=SRSF5 PE=1 SV=1	24	6	37	5	272	31.2	11.59	1.00771e+08	1.63667e+08	1.12078e+08
Q6UN15	Pre-mRNA 3'-end-processing factor FIP1 OS=Homo sapiens OX=9606 GN=FIP1L1 PE=1 SV=1	22	9	36	9	594	66.5	5.59	1.1081e+08	2.11001e+08	1.11943e+08
Q92804	TATA-binding protein-associated factor 2N OS=Homo sapiens OX=9606 GN=TAF15 PE=1 SV=1	19	6	65	4	592	61.8	8.02	5.15757e+07	7.26625e+07	1.11923e+08
P12931	Proto-oncogene tyrosine-protein kinase Src OS=Homo sapiens OX=9606 GN=SRC PE=1 SV=3	18	9	16	5	536	59.8	7.42	2.15185e+08	1.76242e+08	1.11896e+08
P11182	Lipoamide acyltransferase component of branched-chain alpha-keto acid dehydrogenase complex, mitochondrial OS=Homo sapiens OX=9606 GN=DBT PE=1 SV=3	38	14	46	14	482	53.5	8.51	2.38636e+08	3.42723e+08	1.11882e+08
Q9Y6C2	EMILIN-1 OS=Homo sapiens OX=9606 GN=EMILIN1 PE=1 SV=3	19	13	31	13	1016	106.6	5.17	3.94759e+08	2.08413e+08	1.11734e+08
A0A669KAX9	Ribosomal_L2_C domain-containing protein (Fragment) OS=Homo sapiens OX=9606 PE=4 SV=1	37	7	17	7	238	26	10.23	1.2785e+08	1.54868e+08	1.11586e+08
Q9GZT3	SRA stem-loop-interacting RNA-binding protein, mitochondrial OS=Homo sapiens OX=9606 GN=SLIRP PE=1 SV=1	50	5	17	5	109	12.3	10.24	1.67363e+08	3.70113e+08	1.11478e+08
O75190	DnaJ homolog subfamily B member 6 OS=Homo sapiens OX=9606 GN=DNAJB6 PE=1 SV=2	25	7	43	7	326	36.1	9.16	1.90057e+08	2.08536e+08	1.11296e+08
Q5SW79	Centrosomal protein of 170 kDa OS=Homo sapiens OX=9606 GN=CEP170 PE=1 SV=1	23	27	60	27	1584	175.2	7.11	1.76475e+08	1.67056e+08	1.11048e+08
Q504R6	RAB13 protein (Fragment) OS=Homo sapiens OX=9606 GN=RAB13 PE=2 SV=1	44	10	86	8	244	27.2	8.9	2.39381e+08	2.91506e+08	1.10839e+08
O75569	Interferon-inducible double-stranded RNA-dependent protein kinase activator A OS=Homo sapiens OX=9606 GN=PRKRA PE=1 SV=1	34	9	43	9	313	34.4	8.41	1.98782e+08	1.75916e+08	1.107e+08
Q13724	Mannosyl-oligosaccharide glucosidase OS=Homo sapiens OX=9606 GN=MOGS PE=1 SV=5	21	15	60	15	837	91.9	8.9	4.31597e+08	5.36195e+08	1.10663e+08
Q96EL3	39S ribosomal protein L53, mitochondrial OS=Homo sapiens OX=9606 GN=MRPL53 PE=1 SV=1	41	4	28	4	112	12.1	8.76	3.96276e+08	6.34145e+08	1.10556e+08
Q92620	Pre-mRNA-splicing factor ATP-dependent RNA helicase PRP16 OS=Homo sapiens OX=9606 GN=DHX38 PE=1 SV=2	12	12	32	12	1227	140.4	6.54	2.62597e+08	1.85624e+08	1.10359e+08
A0A1P0AYU5	Sidoreflexin OS=Homo sapiens OX=9606 GN=SFXN3 PE=1 SV=1	60	14	33	12	325	36	9.09	1.52287e+08	1.8741e+08	1.10193e+08
Q9Y4P3	Transducin beta-like protein 2 OS=Homo sapiens OX=9606 GN=TBL2 PE=1 SV=1	31	12	58	12	447	49.8	9.44	2.8204e+08	2.42632e+08	1.10189e+08
P60174	Triosephosphate isomerase OS=Homo sapiens OX=9606 GN=TPI1 PE=1 SV=4	69	11	56	11	249	26.7	6.9	4.64837e+08	4.20035e+08	1.09784e+08
Q9Y262	Eukaryotic translation initiation factor 3 subunit L OS=Homo sapiens OX=9606 GN=EIF3L PE=1 SV=1	36	20	61	20	564	66.7	6.34	4.94377e+08	4.52908e+08	1.09751e+08
E5RJR5	S-phase kinase-associated protein 1 OS=Homo sapiens OX=9606 GN=SKP1 PE=1 SV=1	26	4	16	4	163	18.7	4.7	9.49989e+07	1.03796e+08	1.09743e+08
P06702	Protein S100-A9 OS=Homo sapiens OX=9606 GN=S100A9 PE=1 SV=1	51	5	23	5	114	13.2	6.13	1.12472e+08	8.95112e+07	1.09647e+08
P0DPB6	DNA-directed RNA polymerases I and III subunit RPAC2 OS=Homo sapiens OX=9606 GN=POLR1D PE=1 SV=1	50	6	36	5	133	15.2	5.8	1.06246e+08	7.02953e+07	1.09346e+08
Q9UBV2	Protein sel-1 homolog 1 OS=Homo sapiens OX=9606 GN=SEL1L PE=1 SV=3	3	2	4	2	794	88.7	5.39	4.68499e+07	2.61523e+07	1.09236e+08
B4DWC4	Chloride intracellular channel protein OS=Homo sapiens OX=9606 PE=2 SV=1	69	13	52	13	245	27.8	6.38	3.50325e+08	3.74189e+08	1.09195e+08
F8VW96	Cysteine and glycine-rich protein 2 OS=Homo sapiens OX=9606 GN=CSRP2 PE=1 SV=1	36	7	30	7	243	26.7	8.48	2.06358e+08	1.98571e+08	1.09139e+08
H0Y5F2	Uncharacterized protein C1orf167 (Fragment) OS=Homo sapiens OX=9606 GN=C1orf167 PE=1 SV=1	1	1	4	1	616	68.4	11.33	1.46219e+08	9.29954e+07	1.08798e+08
A0A1B0GUY8	Testis-expressed protein 51 (Fragment) OS=Homo sapiens OX=9606 GN=TEX51 PE=4 SV=1	6	1	1	1	131	14.9	6.06	4.31148e+08	2.67665e+08	1.08775e+08
A0A024RDH6	SEC31-like 1 (S. cerevisiae), isoform CRA_b OS=Homo sapiens OX=9606 GN=SEC31L1 PE=3 SV=1	24	24	52	24	1181	129	7.4	2.40684e+08	3.2131e+08	1.08723e+08
P11177	Pyruvate dehydrogenase E1 component subunit beta, mitochondrial OS=Homo sapiens OX=9606 GN=PDHB PE=1 SV=3	37	9	39	9	359	39.2	6.65	2.13444e+08	2.71105e+08	1.08722e+08
Q2TTR7	Receptor protein-tyrosine kinase OS=Homo sapiens OX=9606 PE=2 SV=1	8	7	11	7	1210	134.2	6.68	7.48403e+07	7.89215e+07	1.08364e+08
B4DDB6	Heterogeneous nuclear ribonucleoprotein A3, isoform CRA_a OS=Homo sapiens OX=9606 GN=HNRPA3 PE=2 SV=1	39	12	298	1	356	37	8.31	4.23134e+07	5.11476e+07	1.083e+08
Q9NPD3	Exosome complex component RRP41 OS=Homo sapiens OX=9606 GN=EXOSC4 PE=1 SV=3	34	7	27	7	245	26.4	6.52	1.0054e+08	1.38305e+08	1.08269e+08
B7ZLC9	GEMIN5 protein OS=Homo sapiens OX=9606 GN=GEMIN5 PE=2 SV=1	16	19	44	19	1507	168.3	6.62	2.32072e+08	1.91802e+08	1.07708e+08
A0A024RDV5	Fibronectin type III domain containing 3A, isoform CRA_b OS=Homo sapiens OX=9606 GN=FNDC3A PE=4 SV=1	27	21	53	21	1142	125.7	7.08	2.24598e+08	2.71859e+08	1.07394e+08
Q05D32	CTD small phosphatase-like protein 2 OS=Homo sapiens OX=9606 GN=CTDSPL2 PE=1 SV=2	25	10	38	10	466	53	6.4	6.49991e+07	7.02357e+07	1.07143e+08
Q6FI03	G3BP protein OS=Homo sapiens OX=9606 GN=G3BP PE=2 SV=1	36	12	52	10	466	52.1	5.59	1.30596e+08	5.07362e+08	1.07119e+08
B4DGM5	cDNA FLJ53983, highly similar to IWS1 homolog OS=Homo sapiens OX=9606 PE=2 SV=1	16	9	40	9	729	82.1	4.78	1.25447e+08	1.24921e+08	1.07067e+08
A0A7I2V2U2	Small glutamine-rich tetratricopeptide repeat-containing protein alpha OS=Homo sapiens OX=9606 GN=SGTA PE=1 SV=1	30	7	22	7	287	30.9	5.07	3.06457e+08	3.07243e+08	1.07027e+08
Q02750	Dual specificity mitogen-activated protein kinase kinase 1 OS=Homo sapiens OX=9606 GN=MAP2K1 PE=1 SV=2	38	11	43	7	393	43.4	6.62	4.07354e+08	3.88795e+08	1.06452e+08
Q9NZR1	Tropomodulin-2 OS=Homo sapiens OX=9606 GN=TMOD2 PE=1 SV=1	15	5	24	4	351	39.6	5.27	9.57874e+08	5.5461e+08	1.06398e+08
Q9UFC0	Leucine-rich repeat and WD repeat-containing protein 1 OS=Homo sapiens OX=9606 GN=LRWD1 PE=1 SV=2	19	9	20	9	647	70.8	7.21	1.34535e+08	1.26576e+08	1.06381e+08
P67870	Casein kinase II subunit beta OS=Homo sapiens OX=9606 GN=CSNK2B PE=1 SV=1	37	6	33	6	215	24.9	5.55	1.72033e+08	3.65018e+08	1.06125e+08
O43447	Peptidyl-prolyl cis-trans isomerase H OS=Homo sapiens OX=9606 GN=PPIH PE=1 SV=1	78	10	42	10	177	19.2	8.07	1.46961e+08	2.09459e+08	1.06091e+08
Q8IXM6	Nurim OS=Homo sapiens OX=9606 GN=NRM PE=1 SV=1	20	5	11	5	262	29.4	8.63	5.45285e+07	7.07581e+07	1.06029e+08
Q96T60	Bifunctional polynucleotide phosphatase/kinase OS=Homo sapiens OX=9606 GN=PNKP PE=1 SV=1	9	4	13	4	521	57	8.46	1.14257e+08	9.54641e+07	1.05915e+08
Q5T4S7	E3 ubiquitin-protein ligase UBR4 OS=Homo sapiens OX=9606 GN=UBR4 PE=1 SV=1	11	47	89	47	5183	573.5	6.04	5.10849e+08	6.56212e+08	1.0584e+08
O00560	Syntenin-1 OS=Homo sapiens OX=9606 GN=SDCBP PE=1 SV=1	41	8	42	8	298	32.4	7.53	1.13268e+08	1.25885e+08	1.05797e+08
G5E975	SWI/SNF-related matrix-associated actin-dependent regulator of chromatin subfamily B member 1 OS=Homo sapiens OX=9606 GN=SMARCB1 PE=1 SV=1	33	9	32	9	394	45	5.76	1.24487e+08	2.36879e+08	1.05689e+08
A0A499FIZ0	WD repeat-containing protein 26 OS=Homo sapiens OX=9606 GN=WDR26 PE=1 SV=2	21	14	46	14	761	81.3	6.25	2.23254e+08	2.54528e+08	1.05518e+08
Q6NUM7	AGPAT5 protein (Fragment) OS=Homo sapiens OX=9606 GN=AGPAT5 PE=2 SV=1	13	5	18	5	356	41.1	9.1	6.21561e+07	1.08583e+08	1.05289e+08
Q14157	Ubiquitin-associated protein 2-like OS=Homo sapiens OX=9606 GN=UBAP2L PE=1 SV=2	35	22	74	22	1087	114.5	7.11	1.31926e+08	5.10891e+08	1.05125e+08
P29692	Elongation factor 1-delta OS=Homo sapiens OX=9606 GN=EEF1D PE=1 SV=5	69	15	70	1	281	31.1	5.01	1.55266e+08	1.49421e+08	1.05014e+08
Q8IZ29	Tubulin beta chain OS=Homo sapiens OX=9606 GN=TUBB2C PE=2 SV=1	58	20	384	1	445	49.8	4.92	7.76079e+08	8.8465e+08	1.04877e+08
A0A087WY55	Chromosome 6 open reading frame 55, isoform CRA_b OS=Homo sapiens OX=9606 GN=VTA1 PE=1 SV=1	37	9	34	9	280	31.1	6.44	1.84603e+08	2.32694e+08	1.04305e+08
A0A0A0MTC1	E3 ubiquitin-protein ligase RNF213 OS=Homo sapiens OX=9606 GN=RNF213 PE=1 SV=1	10	45	76	45	5256	596.1	6.42	2.92303e+08	2.71122e+08	1.04095e+08
A8K690	cDNA FLJ76863, highly similar to Homo sapiens stress-induced-phosphoprotein 1 (Hsp70/Hsp90-organizing protein) (STIP1), mRNA OS=Homo sapiens OX=9606 PE=2 SV=1	54	29	91	29	543	62.6	6.8	1.37624e+09	7.00256e+08	1.04063e+08
P42167	Lamina-associated polypeptide 2, isoforms beta/gamma OS=Homo sapiens OX=9606 GN=TMPO PE=1 SV=2	44	14	125	6	454	50.6	9.38	1.5174e+08	3.39265e+08	1.0377e+08
E5KLM1	Dynamin-like 120 kDa protein, form S1 OS=Homo sapiens OX=9606 PE=4 SV=1	25	22	48	21	997	115.8	7.87	2.55764e+08	2.82007e+08	1.03606e+08
O43847	Nardilysin OS=Homo sapiens OX=9606 GN=NRDC PE=1 SV=3	6	6	11	6	1151	131.6	4.98	6.63994e+07	3.98764e+07	1.03435e+08
Q9UK41	Vacuolar protein sorting-associated protein 28 homolog OS=Homo sapiens OX=9606 GN=VPS28 PE=1 SV=1	45	8	25	8	221	25.4	5.54	1.01461e+08	1.02892e+08	1.03349e+08
A0A2X0SFA4	ARHGEF1 (Fragment) OS=Homo sapiens OX=9606 GN=ARHGEF1 PE=4 SV=1	22	17	45	17	881	98.9	5.57	1.83519e+08	2.15975e+08	1.03296e+08
Q5JR04	RNA helicase OS=Homo sapiens OX=9606 GN=MOV10 PE=1 SV=1	11	9	31	9	947	107.1	8.79	9.3013e+07	9.21296e+07	1.03258e+08
P61019	Ras-related protein Rab-2A OS=Homo sapiens OX=9606 GN=RAB2A PE=1 SV=1	47	9	49	4	212	23.5	6.54	3.41427e+08	3.18594e+08	1.03111e+08
Q6FGX3	RAB6A protein OS=Homo sapiens OX=9606 GN=RAB6A PE=2 SV=1	50	9	48	8	208	23.5	5.38	2.60985e+08	2.41232e+08	1.03111e+08
B2RCT6	cDNA, FLJ96276, highly similar to Homo sapiens G1 to S phase transition 1 (GSPT1), mRNA OS=Homo sapiens OX=9606 PE=2 SV=1	30	12	31	12	499	55.7	5.62	5.82783e+08	4.69195e+08	1.02777e+08
P62857	40S ribosomal protein S28 OS=Homo sapiens OX=9606 GN=RPS28 PE=1 SV=1	46	3	55	3	69	7.8	10.7	1.23939e+08	8.24147e+07	1.02083e+08
Q9Y6N5	Sulfide:quinone oxidoreductase, mitochondrial OS=Homo sapiens OX=9606 GN=SQOR PE=1 SV=1	56	26	71	26	450	49.9	9.11	1.17053e+08	1.90187e+08	1.01984e+08
P52756	RNA-binding protein 5 OS=Homo sapiens OX=9606 GN=RBM5 PE=1 SV=2	18	13	22	12	815	92.1	6.28	1.09472e+08	1.00109e+08	1.01586e+08
O94925	Glutaminase kidney isoform, mitochondrial OS=Homo sapiens OX=9606 GN=GLS PE=1 SV=1	21	13	46	7	669	73.4	7.77	3.3122e+08	2.88043e+08	1.01398e+08
Q8N5N7	39S ribosomal protein L50, mitochondrial OS=Homo sapiens OX=9606 GN=MRPL50 PE=1 SV=2	37	4	17	4	158	18.3	7.88	8.87025e+07	9.30158e+07	1.01172e+08
Q5T4U5	Medium-chain specific acyl-CoA dehydrogenase, mitochondrial OS=Homo sapiens OX=9606 GN=ACADM PE=1 SV=1	31	11	47	11	454	50.2	7.8	2.59208e+08	2.56785e+08	1.00402e+08
Q12996	Cleavage stimulation factor subunit 3 OS=Homo sapiens OX=9606 GN=CSTF3 PE=1 SV=1	26	16	64	16	717	82.9	8.12	1.03969e+08	1.68576e+08	1.00258e+08
P02647	Apolipoprotein A-I OS=Homo sapiens OX=9606 GN=APOA1 PE=1 SV=1	42	10	21	10	267	30.8	5.76	7.04142e+07	1.79574e+08	1.00254e+08
Q9UNA0	A disintegrin and metalloproteinase with thrombospondin motifs 5 OS=Homo sapiens OX=9606 GN=ADAMTS5 PE=1 SV=2	1	1	1	1	930	101.7	8.85	2.80619e+08	2.4764e+08	1.00248e+08
P26358	DNA (cytosine-5)-methyltransferase 1 OS=Homo sapiens OX=9606 GN=DNMT1 PE=1 SV=2	12	16	33	16	1616	183.1	7.75	1.46717e+08	1.19118e+08	1.00222e+08
A0A5C2GQH2	IG c509_light_IGKV3-15_IGKJ1 (Fragment) OS=Homo sapiens OX=9606 PE=2 SV=1	6	1	3	1	108	11.9	8	5.54902e+08	3.51466e+08	1.00109e+08
D3DUE6	Glyoxylate reductase 1 homolog OS=Homo sapiens OX=9606 GN=N-PAC PE=3 SV=1	32	13	38	13	558	60.9	9.42	5.15822e+07	1.3377e+08	1.0007e+08
U3PXP0	Alpha globin chain (Fragment) OS=Homo sapiens OX=9606 GN=HBA2 PE=3 SV=1	67	3	66	2	51	5.7	7.52	7.00104e+08	5.06719e+08	9.96516e+07
Q53EY9	F-box only protein 22 isoform a variant (Fragment) OS=Homo sapiens OX=9606 PE=2 SV=1	20	6	8	6	403	44.5	7.03	6.29186e+07	4.35663e+07	9.95679e+07
A0A7S5BZQ4	IGH c1296_heavy_IGHV3-7_IGHD7-27_IGHJ4 (Fragment) OS=Homo sapiens OX=9606 PE=2 SV=1	31	3	3	1	118	12.8	7.12	1.29961e+06	2.04146e+07	9.94452e+07
E9PC15	Acylglycerol kinase, mitochondrial OS=Homo sapiens OX=9606 GN=AGK PE=1 SV=1	38	12	42	12	394	43.8	6.34	1.48832e+08	2.8304e+08	9.93562e+07
Q96JM3	Chromosome alignment-maintaining phosphoprotein 1 OS=Homo sapiens OX=9606 GN=CHAMP1 PE=1 SV=2	28	20	41	20	812	89	8.44	1.1228e+08	2.05798e+08	9.92191e+07
Q9P031	Thyroid transcription factor 1-associated protein 26 OS=Homo sapiens OX=9606 GN=CCDC59 PE=1 SV=2	27	6	20	6	241	28.7	9.88	5.40326e+07	6.74891e+07	9.88798e+07
O15371	Eukaryotic translation initiation factor 3 subunit D OS=Homo sapiens OX=9606 GN=EIF3D PE=1 SV=1	46	17	57	17	548	63.9	6.05	2.74734e+08	3.15199e+08	9.88617e+07
E7EU96	Casein kinase II subunit alpha OS=Homo sapiens OX=9606 GN=CSNK2A1 PE=1 SV=1	29	10	31	10	385	45.3	7.94	1.53227e+08	3.23787e+08	9.87686e+07
Q7Z2T5	TRMT1-like protein OS=Homo sapiens OX=9606 GN=TRMT1L PE=1 SV=2	24	13	27	13	733	81.7	7.88	1.40044e+08	1.57987e+08	9.8768e+07
P55809	Succinyl-CoA:3-ketoacid coenzyme A transferase 1, mitochondrial OS=Homo sapiens OX=9606 GN=OXCT1 PE=1 SV=1	38	16	34	16	520	56.1	7.46	9.0681e+07	1.24412e+08	9.87186e+07
Q10471	Polypeptide N-acetylgalactosaminyltransferase 2 OS=Homo sapiens OX=9606 GN=GALNT2 PE=1 SV=1	33	16	38	16	571	64.7	8.35	3.99233e+08	4.78749e+08	9.86429e+07
Q86YB2	RNA helicase OS=Homo sapiens OX=9606 GN=DHX8 PE=1 SV=2	19	18	72	17	1220	139.2	8.38	7.33063e+07	1.01571e+08	9.85266e+07
Q99497	Parkinson disease protein 7 OS=Homo sapiens OX=9606 GN=PARK7 PE=1 SV=2	38	5	13	5	189	19.9	6.79	1.82144e+08	1.82394e+08	9.8522e+07
A0A090N7Y2	ATP-binding cassette, sub-family F (GCN20), member 2 OS=Homo sapiens OX=9606 GN=ABCF2 PE=4 SV=1	32	18	58	18	634	72.4	7.49	2.6065e+08	3.52378e+08	9.80491e+07
P78318	Immunoglobulin-binding protein 1 OS=Homo sapiens OX=9606 GN=IGBP1 PE=1 SV=1	9	3	4	3	339	39.2	5.38	1.35099e+08	2.1387e+08	9.80147e+07
Q9ULR0	Pre-mRNA-splicing factor ISY1 homolog OS=Homo sapiens OX=9606 GN=ISY1 PE=1 SV=3	18	5	23	5	285	33	5.17	4.08077e+07	6.81021e+07	9.72521e+07
Q06210	Glutamine--fructose-6-phosphate aminotransferase [isomerizing] 1 OS=Homo sapiens OX=9606 GN=GFPT1 PE=1 SV=3	38	21	78	21	699	78.8	7.11	4.97984e+08	4.03333e+08	9.70543e+07
O75534	Cold shock domain-containing protein E1 OS=Homo sapiens OX=9606 GN=CSDE1 PE=1 SV=2	36	27	75	27	798	88.8	6.25	4.56333e+08	5.31081e+08	9.63897e+07
Q86X55	Histone-arginine methyltransferase CARM1 OS=Homo sapiens OX=9606 GN=CARM1 PE=1 SV=3	18	8	20	8	608	65.8	6.73	1.1712e+08	7.93211e+07	9.63896e+07
Q8WUM5	Gem (Nuclear organelle) associated protein 4 OS=Homo sapiens OX=9606 GN=GEMIN4 PE=2 SV=1	11	9	35	9	1058	120	6.09	2.55116e+08	2.00897e+08	9.59822e+07
Q13144	Translation initiation factor eIF-2B subunit epsilon OS=Homo sapiens OX=9606 GN=EIF2B5 PE=1 SV=3	17	9	17	9	721	80.3	5.08	6.92386e+07	1.00524e+08	9.59372e+07
O43251	RNA binding protein fox-1 homolog 2 OS=Homo sapiens OX=9606 GN=RBFOX2 PE=1 SV=3	19	7	24	7	390	41.3	7.27	8.62283e+07	1.73059e+08	9.57447e+07
P10599	Thioredoxin OS=Homo sapiens OX=9606 GN=TXN PE=1 SV=3	30	3	19	3	105	11.7	4.92	2.7757e+08	1.84872e+08	9.56313e+07
Q15181	Inorganic pyrophosphatase OS=Homo sapiens OX=9606 GN=PPA1 PE=1 SV=2	55	12	59	11	289	32.6	5.86	3.37416e+08	3.41833e+08	9.53485e+07
Q9Y6A4	Cilia- and flagella-associated protein 20 OS=Homo sapiens OX=9606 GN=CFAP20 PE=1 SV=1	21	4	22	4	193	22.8	9.76	8.06996e+07	1.06417e+08	9.53352e+07
P53803	DNA-directed RNA polymerases I, II, and III subunit RPABC4 OS=Homo sapiens OX=9606 GN=POLR2K PE=1 SV=1	12	1	9	1	58	7	9.06	3.17463e+07	3.50636e+07	9.52593e+07
A0A2R8Y880	E3 ubiquitin-protein ligase RBBP6 (Fragment) OS=Homo sapiens OX=9606 GN=RBBP6 PE=1 SV=1	7	8	15	8	1759	197.2	9.55	1.27166e+07	7.41367e+07	9.51669e+07
B4E2A6	cDNA FLJ55508, highly similar to Sad1/unc-84-like protein 2 OS=Homo sapiens OX=9606 PE=2 SV=1	20	11	27	11	752	83.9	6.84	7.67473e+07	1.43332e+08	9.48284e+07
Q15056	Eukaryotic translation initiation factor 4H OS=Homo sapiens OX=9606 GN=EIF4H PE=1 SV=5	38	7	17	7	248	27.4	7.23	8.56583e+07	4.65809e+08	9.45271e+07
Q00534	Cyclin-dependent kinase 6 OS=Homo sapiens OX=9606 GN=CDK6 PE=1 SV=1	41	12	46	11	326	36.9	6.46	2.99098e+08	2.56106e+08	9.43547e+07
Q9BYD2	39S ribosomal protein L9, mitochondrial OS=Homo sapiens OX=9606 GN=MRPL9 PE=1 SV=2	34	8	25	8	267	30.2	10.08	2.66143e+08	2.80531e+08	9.43379e+07
D6RAA6	Transmembrane protein 33 (Fragment) OS=Homo sapiens OX=9606 GN=TMEM33 PE=1 SV=1	31	6	27	6	222	25.2	9.57	1.63691e+08	3.45613e+08	9.39415e+07
Q9UHV9	Prefoldin subunit 2 OS=Homo sapiens OX=9606 GN=PFDN2 PE=1 SV=1	40	6	25	6	154	16.6	6.58	1.64339e+08	2.19383e+08	9.38605e+07
Q9Y6C9	Mitochondrial carrier homolog 2 OS=Homo sapiens OX=9606 GN=MTCH2 PE=1 SV=1	40	9	60	9	303	33.3	7.97	2.02528e+08	4.19746e+08	9.35765e+07
P33240	Cleavage stimulation factor subunit 2 OS=Homo sapiens OX=9606 GN=CSTF2 PE=1 SV=1	21	10	49	4	577	60.9	6.83	1.94666e+08	1.9987e+08	9.34213e+07
Q14165	Malectin OS=Homo sapiens OX=9606 GN=MLEC PE=1 SV=1	33	8	35	8	292	32.2	5.41	2.00405e+08	2.15981e+08	9.30611e+07
Q14764	Major vault protein OS=Homo sapiens OX=9606 GN=MVP PE=1 SV=4	27	19	53	19	893	99.3	5.48	1.62859e+08	2.1611e+08	9.29328e+07
Q9BTD8	RNA-binding protein 42 OS=Homo sapiens OX=9606 GN=RBM42 PE=1 SV=1	9	4	12	4	480	50.4	9.63	1.16833e+08	1.51231e+08	9.2721e+07
A0A1W2PQU7	Glial fibrillary acidic protein (Fragment) OS=Homo sapiens OX=9606 GN=GFAP PE=1 SV=1	69	7	37	6	29	3.4	4.73	8.73958e+07	1.38244e+08	9.26231e+07
O43692	Peptidase inhibitor 15 OS=Homo sapiens OX=9606 GN=PI15 PE=1 SV=1	24	5	26	5	258	29	8.03	2.62147e+08	1.64953e+08	9.25209e+07
A0A0S2Z537	E3 ubiquitin protein ligase (Fragment) OS=Homo sapiens OX=9606 GN=RNF40 PE=2 SV=1	22	17	30	16	1001	113.6	6.23	1.72297e+08	1.50829e+08	9.23268e+07
Q15417	Calponin-3 OS=Homo sapiens OX=9606 GN=CNN3 PE=1 SV=1	36	9	26	3	329	36.4	6.05	1.99208e+08	2.42059e+08	9.23253e+07
E5KND7	Elongation factor G, mitochondrial OS=Homo sapiens OX=9606 GN=GFM1 PE=3 SV=1	36	22	60	1	751	83.4	7.01	5.64849e+08	3.83699e+08	9.22936e+07
Q6PJT7	Zinc finger CCCH domain-containing protein 14 OS=Homo sapiens OX=9606 GN=ZC3H14 PE=1 SV=1	26	16	59	16	736	82.8	7.31	1.19415e+08	9.59131e+07	9.22837e+07
Q9NTK5	Obg-like ATPase 1 OS=Homo sapiens OX=9606 GN=OLA1 PE=1 SV=2	31	10	38	10	396	44.7	7.81	2.93869e+08	2.96379e+08	9.20955e+07
Q5D862	Filaggrin-2 OS=Homo sapiens OX=9606 GN=FLG2 PE=1 SV=1	10	12	35	12	2391	247.9	8.31	9.13438e+07	7.41859e+07	9.19191e+07
R4GMX3	COMMD3-BMI1 readthrough OS=Homo sapiens OX=9606 GN=COMMD3-BMI1 PE=4 SV=1	16	6	19	6	469	53.3	7.93	5.96372e+07	1.20412e+08	9.17474e+07
O95292	Vesicle-associated membrane protein-associated protein B/C OS=Homo sapiens OX=9606 GN=VAPB PE=1 SV=3	41	8	38	7	243	27.2	7.3	1.48595e+08	2.6174e+08	9.17148e+07
A8KA83	Epididymis secretory sperm binding protein OS=Homo sapiens OX=9606 PE=1 SV=1	44	8	32	7	242	27.3	8.62	1.16637e+08	2.62128e+08	9.11008e+07
Q15020	Squamous cell carcinoma antigen recognized by T-cells 3 OS=Homo sapiens OX=9606 GN=SART3 PE=1 SV=1	32	28	81	28	963	109.9	5.57	3.66535e+08	5.11379e+08	9.08428e+07
Q13868	Exosome complex component RRP4 OS=Homo sapiens OX=9606 GN=EXOSC2 PE=1 SV=2	38	9	45	9	293	32.8	7.5	9.0303e+07	1.05552e+08	9.07025e+07
Q96I15	Selenocysteine lyase OS=Homo sapiens OX=9606 GN=SCLY PE=1 SV=4	2	1	1	1	445	48.1	7.12	6.92666e+06	4.94481e+07	9.06188e+07
Q9H9T3	Elongator complex protein 3 OS=Homo sapiens OX=9606 GN=ELP3 PE=1 SV=2	15	7	9	7	547	62.2	8.88	1.33092e+08	1.633e+08	9.04933e+07
B9VJ68	Toll-like receptor 5 OS=Homo sapiens OX=9606 GN=TLR5 PE=3 SV=1	1	1	4	1	858	97.6	6.68	9.38628e+06	1.16766e+07	9.04068e+07
O75525	KH domain-containing, RNA-binding, signal transduction-associated protein 3 OS=Homo sapiens OX=9606 GN=KHDRBS3 PE=1 SV=1	14	5	24	4	346	38.8	7.61	7.5744e+07	3.86586e+07	9.04028e+07
P60953	Cell division control protein 42 homolog OS=Homo sapiens OX=9606 GN=CDC42 PE=1 SV=2	44	7	40	6	191	21.2	6.55	3.25358e+08	3.69651e+08	9.02625e+07
H7C4T5	Muscleblind-like protein 1 (Fragment) OS=Homo sapiens OX=9606 GN=MBNL1 PE=1 SV=1	28	7	20	2	329	35.8	8.66	2.0045e+08	2.54559e+08	9.02163e+07
Q9H7N4	Splicing factor, arginine/serine-rich 19 OS=Homo sapiens OX=9606 GN=SCAF1 PE=1 SV=3	9	9	18	8	1312	139.2	9.25	7.84708e+07	1.46357e+08	9.00153e+07
B0QZ18	Copine-1 OS=Homo sapiens OX=9606 GN=CPNE1 PE=1 SV=1	24	10	31	10	542	59.7	6.04	2.50602e+08	3.2834e+08	8.99855e+07
Q9UN37	Vacuolar protein sorting-associated protein 4A OS=Homo sapiens OX=9606 GN=VPS4A PE=1 SV=1	20	8	24	5	437	48.9	7.8	2.41189e+08	2.20184e+08	8.99287e+07
Q16718	NADH dehydrogenase [ubiquinone] 1 alpha subcomplex subunit 5 OS=Homo sapiens OX=9606 GN=NDUFA5 PE=1 SV=3	44	5	22	5	116	13.5	5.99	1.31866e+08	3.27e+08	8.9875e+07
Q9UNZ5	Leydig cell tumor 10 kDa protein homolog OS=Homo sapiens OX=9606 GN=C19orf53 PE=1 SV=1	15	2	7	2	99	10.6	11.55	1.9853e+07	4.35741e+07	8.983e+07
Q03169	Tumor necrosis factor alpha-induced protein 2 OS=Homo sapiens OX=9606 GN=TNFAIP2 PE=1 SV=2	27	15	29	15	654	72.6	6.46	1.19637e+08	2.60837e+08	8.98181e+07
O95777	U6 snRNA-associated Sm-like protein LSm8 OS=Homo sapiens OX=9606 GN=LSM8 PE=1 SV=3	79	6	22	6	96	10.4	4.48	8.02417e+07	4.65927e+07	8.97451e+07
Q8N684	Cleavage and polyadenylation specificity factor subunit 7 OS=Homo sapiens OX=9606 GN=CPSF7 PE=1 SV=1	35	13	51	13	471	52	8	2.52915e+08	2.71828e+08	8.97201e+07
J3KS05	Chromobox protein homolog 1 (Fragment) OS=Homo sapiens OX=9606 GN=CBX1 PE=1 SV=8	49	5	33	4	173	20	5.02	5.6975e+07	7.62796e+07	8.93361e+07
Q96B26	Exosome complex component RRP43 OS=Homo sapiens OX=9606 GN=EXOSC8 PE=1 SV=1	37	7	31	7	276	30	5.3	1.3265e+08	1.12675e+08	8.91097e+07
Q9Y2T2	AP-3 complex subunit mu-1 OS=Homo sapiens OX=9606 GN=AP3M1 PE=1 SV=1	51	14	39	14	418	46.9	6.93	1.50443e+08	2.23136e+08	8.90707e+07
Q7L4I2	Arginine/serine-rich coiled-coil protein 2 OS=Homo sapiens OX=9606 GN=RSRC2 PE=1 SV=1	16	5	5	5	434	50.5	11.33	1.11587e+08	1.14799e+08	8.89679e+07
Q0VDF9	Heat shock 70 kDa protein 14 OS=Homo sapiens OX=9606 GN=HSPA14 PE=1 SV=1	32	14	32	14	509	54.8	5.59	1.15228e+08	1.62262e+08	8.88791e+07
P35269	General transcription factor IIF subunit 1 OS=Homo sapiens OX=9606 GN=GTF2F1 PE=1 SV=2	17	6	11	6	517	58.2	7.49	3.31665e+07	4.82869e+07	8.88636e+07
Q9Y5L0	Transportin-3 OS=Homo sapiens OX=9606 GN=TNPO3 PE=1 SV=3	21	15	41	15	923	104.1	5.57	2.78239e+08	2.37978e+08	8.88215e+07
A8K5Y7	cDNA FLJ78655, highly similar to Homo sapiens exportin 5 (XPO5), mRNA OS=Homo sapiens OX=9606 PE=2 SV=1	21	23	76	23	1204	136.2	5.9	3.62898e+08	5.01741e+08	8.87174e+07
P25490	Transcriptional repressor protein YY1 OS=Homo sapiens OX=9606 GN=YY1 PE=1 SV=2	21	9	32	9	414	44.7	6.25	1.33777e+08	1.76787e+08	8.85815e+07
Q9BR76	Coronin-1B OS=Homo sapiens OX=9606 GN=CORO1B PE=1 SV=1	21	8	21	8	489	54.2	5.88	1.59829e+08	1.91018e+08	8.82411e+07
A0A0S2Z5H3	Clathrin interactor 1 isoform 2 (Fragment) OS=Homo sapiens OX=9606 GN=CLINT1 PE=2 SV=1	21	11	47	11	643	70.3	6.58	1.52108e+08	1.54799e+08	8.81349e+07
Q15437	Protein transport protein Sec23B OS=Homo sapiens OX=9606 GN=SEC23B PE=1 SV=2	26	15	56	12	767	86.4	6.89	2.98194e+08	2.63271e+08	8.79981e+07
Q9UNQ2	Probable dimethyladenosine transferase OS=Homo sapiens OX=9606 GN=DIMT1 PE=1 SV=1	48	12	32	12	313	35.2	9.99	1.89719e+08	3.59845e+08	8.78581e+07
O76031	ATP-dependent Clp protease ATP-binding subunit clpX-like, mitochondrial OS=Homo sapiens OX=9606 GN=CLPX PE=1 SV=2	21	12	17	12	633	69.2	7.58	1.29658e+08	1.09422e+08	8.76812e+07
Q9BZL1	Ubiquitin-like protein 5 OS=Homo sapiens OX=9606 GN=UBL5 PE=1 SV=1	41	4	10	4	73	8.5	8.44	5.66252e+07	3.94321e+07	8.75849e+07
Q9Y263	Phospholipase A-2-activating protein OS=Homo sapiens OX=9606 GN=PLAA PE=1 SV=2	40	27	78	27	795	87.1	6.37	4.30385e+08	4.54808e+08	8.74782e+07
C9J5C3	Programmed cell death protein 10 (Fragment) OS=Homo sapiens OX=9606 GN=PDCD10 PE=1 SV=1	36	6	9	6	202	23.6	7.39	3.26771e+07	1.79357e+08	8.73611e+07
O75390	Citrate synthase, mitochondrial OS=Homo sapiens OX=9606 GN=CS PE=1 SV=2	26	13	42	6	466	51.7	8.32	5.12314e+08	7.58591e+08	8.71119e+07
Q15007	Pre-mRNA-splicing regulator WTAP OS=Homo sapiens OX=9606 GN=WTAP PE=1 SV=2	44	14	53	14	396	44.2	5.19	7.76519e+07	1.82325e+08	8.68646e+07
O00182	Galectin-9 OS=Homo sapiens OX=9606 GN=LGALS9 PE=1 SV=2	17	5	12	5	355	39.5	9.17	1.37281e+08	2.15765e+08	8.66557e+07
B3KU05	Trafficking protein particle complex subunit 11 OS=Homo sapiens OX=9606 PE=2 SV=1	3	3	3	3	1133	128.8	7.27	1.01266e+08	1.77027e+07	8.64985e+07
Q9C0C2	182 kDa tankyrase-1-binding protein OS=Homo sapiens OX=9606 GN=TNKS1BP1 PE=1 SV=4	24	28	55	28	1729	181.7	4.86	1.55373e+08	2.27928e+08	8.64883e+07
Q9UK45	U6 snRNA-associated Sm-like protein LSm7 OS=Homo sapiens OX=9606 GN=LSM7 PE=1 SV=1	41	3	11	3	103	11.6	5.27	8.77294e+07	6.38557e+07	8.647e+07
A0A494C0X0	Tubulin-folding cofactor B OS=Homo sapiens OX=9606 GN=TBCB PE=1 SV=1	26	7	25	7	282	31.1	5.74	3.11954e+08	2.8042e+08	8.62191e+07
B2R7G4	cDNA, FLJ93435, highly similar to Homo sapiens general transcription factor IIH, polypeptide 1 (62kD subunit) (GTF2H1), mRNA OS=Homo sapiens OX=9606 PE=2 SV=1	21	11	20	11	548	62	8.84	6.25746e+07	7.96417e+07	8.61786e+07
Q6XQN6	Nicotinate phosphoribosyltransferase OS=Homo sapiens OX=9606 GN=NAPRT PE=1 SV=2	12	5	6	5	538	57.5	5.68	3.08285e+08	3.36941e+08	8.60995e+07
B7Z695	cDNA FLJ52742, highly similar to Periphilin-1 OS=Homo sapiens OX=9606 PE=2 SV=1	22	8	34	8	409	46.7	8.54	1.67488e+08	1.73937e+08	8.60691e+07
A0A804HI24	Fumarate hydratase, mitochondrial OS=Homo sapiens OX=9606 GN=FH PE=4 SV=1	25	8	20	8	480	51.3	9.1	6.38518e+07	6.89368e+07	8.59979e+07
O75489	NADH dehydrogenase [ubiquinone] iron-sulfur protein 3, mitochondrial OS=Homo sapiens OX=9606 GN=NDUFS3 PE=1 SV=1	36	8	36	8	264	30.2	7.5	1.8593e+08	3.83846e+08	8.59413e+07
A0A0C4DGX4	Cullin-1 OS=Homo sapiens OX=9606 GN=CUL1 PE=1 SV=1	6	4	7	4	752	87.3	7.47	4.87435e+07	2.86494e+07	8.59202e+07
Q9Y5L4	Mitochondrial import inner membrane translocase subunit Tim13 OS=Homo sapiens OX=9606 GN=TIMM13 PE=1 SV=1	54	4	12	4	95	10.5	8.18	3.19714e+07	4.01244e+07	8.58345e+07
A0A1W2PPZ5	Transcription elongation factor A protein 1 OS=Homo sapiens OX=9606 GN=TCEA1 PE=1 SV=1	39	10	26	10	301	33.9	8.38	1.29259e+08	1.33632e+08	8.58105e+07
F2Z2Y4	Pyridoxal kinase OS=Homo sapiens OX=9606 GN=PDXK PE=1 SV=1	32	6	15	6	272	30.6	6.65	7.73154e+07	1.12409e+08	8.57683e+07
I3L2J8	Centrosomal protein of 131 kDa OS=Homo sapiens OX=9606 GN=CEP131 PE=1 SV=1	3	3	4	3	1047	117.6	8.78	1.54307e+07	1.65279e+08	8.56962e+07
Q9UKK6	NTF2-related export protein 1 OS=Homo sapiens OX=9606 GN=NXT1 PE=1 SV=1	36	4	20	4	140	15.8	5.03	6.99283e+07	4.89947e+07	8.56613e+07
A0A384NPX8	Cytochrome b-c1 complex subunit Rieske, mitochondrial OS=Homo sapiens OX=9606 PE=2 SV=1	15	3	9	3	274	29.7	8.32	5.96447e+07	1.12449e+08	8.5526e+07
E7ESY4	Metastasis-associated protein MTA1 OS=Homo sapiens OX=9606 GN=MTA1 PE=1 SV=1	32	18	51	14	703	79.3	9.11	1.3013e+08	2.80983e+08	8.53602e+07
A0A2R8Y595	Transcriptional repressor CTCF OS=Homo sapiens OX=9606 GN=CTCF PE=1 SV=1	17	10	32	10	638	73	8.28	1.01721e+08	1.55079e+08	8.52172e+07
P11498	Pyruvate carboxylase, mitochondrial OS=Homo sapiens OX=9606 GN=PC PE=1 SV=2	31	29	51	29	1178	129.6	6.84	3.08178e+08	4.12741e+08	8.50967e+07
P49721	Proteasome subunit beta type-2 OS=Homo sapiens OX=9606 GN=PSMB2 PE=1 SV=1	23	4	10	4	201	22.8	7.02	1.09755e+08	9.09781e+07	8.50702e+07
Q16637	Survival motor neuron protein OS=Homo sapiens OX=9606 GN=SMN1 PE=1 SV=1	39	7	23	7	294	31.8	6.55	1.15392e+08	1.90859e+08	8.50599e+07
A0A7P0TB24	Sphingomyelin phosphodiesterase 4 OS=Homo sapiens OX=9606 GN=SMPD4 PE=1 SV=1	21	13	29	13	827	93.3	7.97	2.04109e+08	1.41631e+08	8.50203e+07
P84085	ADP-ribosylation factor 5 OS=Homo sapiens OX=9606 GN=ARF5 PE=1 SV=2	46	7	56	3	180	20.5	6.79	2.20528e+08	1.57947e+08	8.49879e+07
P51812	Ribosomal protein S6 kinase alpha-3 OS=Homo sapiens OX=9606 GN=RPS6KA3 PE=1 SV=1	27	17	58	13	740	83.7	6.89	2.04905e+08	2.37394e+08	8.49558e+07
B3KM34	Beta-MPP OS=Homo sapiens OX=9606 PE=2 SV=1	30	13	36	13	489	54.4	6.83	2.36895e+08	2.66221e+08	8.49257e+07
Q8TAE8	Growth arrest and DNA damage-inducible proteins-interacting protein 1 OS=Homo sapiens OX=9606 GN=GADD45GIP1 PE=1 SV=1	47	7	11	7	222	25.4	10.02	2.82949e+07	1.59413e+08	8.48533e+07
O60885	Bromodomain-containing protein 4 OS=Homo sapiens OX=9606 GN=BRD4 PE=1 SV=2	9	12	23	6	1362	152.1	9.19	1.21722e+08	1.82826e+08	8.48295e+07
Q96CS3	FAS-associated factor 2 OS=Homo sapiens OX=9606 GN=FAF2 PE=1 SV=2	34	10	36	10	445	52.6	5.62	2.72922e+08	5.01074e+08	8.43047e+07
Q6P1L8	39S ribosomal protein L14, mitochondrial OS=Homo sapiens OX=9606 GN=MRPL14 PE=1 SV=1	23	3	14	3	145	15.9	10.24	9.30566e+07	1.18493e+08	8.41586e+07
P01040	Cystatin-A OS=Homo sapiens OX=9606 GN=CSTA PE=1 SV=1	45	4	9	4	98	11	5.5	1.00585e+08	4.38819e+07	8.41575e+07
Q8NCA5	Protein FAM98A OS=Homo sapiens OX=9606 GN=FAM98A PE=1 SV=2	35	10	46	9	518	55.2	8.95	1.39151e+08	2.23592e+08	8.41546e+07
Q9H936	Mitochondrial glutamate carrier 1 OS=Homo sapiens OX=9606 GN=SLC25A22 PE=1 SV=1	38	9	35	9	323	34.4	9.29	2.06216e+08	2.20252e+08	8.35287e+07
Q9NRX2	39S ribosomal protein L17, mitochondrial OS=Homo sapiens OX=9606 GN=MRPL17 PE=1 SV=1	28	5	14	5	175	20	10.11	7.15929e+07	9.81167e+07	8.34056e+07
Q9NPE3	H/ACA ribonucleoprotein complex subunit 3 OS=Homo sapiens OX=9606 GN=NOP10 PE=1 SV=1	23	1	13	1	64	7.7	9.99	3.41973e+07	3.85018e+07	8.33977e+07
K7EL20	Eukaryotic translation initiation factor 3 subunit G (Fragment) OS=Homo sapiens OX=9606 GN=EIF3G PE=1 SV=8	44	8	26	8	262	29.3	5.41	2.51404e+08	3.3207e+08	8.33466e+07
P49915	GMP synthase [glutamine-hydrolyzing] OS=Homo sapiens OX=9606 GN=GMPS PE=1 SV=1	43	22	92	22	693	76.7	6.87	4.23435e+08	6.63644e+08	8.32883e+07
E7EWB4	Dihydropyrimidinase-related protein 5 (Fragment) OS=Homo sapiens OX=9606 GN=DPYSL5 PE=1 SV=8	4	1	8	1	189	20.8	6.42	3.44097e+07	3.51418e+07	8.30952e+07
F8VQX6	Methyltransferase-like protein 7A (Fragment) OS=Homo sapiens OX=9606 GN=METTL7A PE=1 SV=1	30	4	12	4	180	20.6	8.1	3.21968e+08	3.88206e+08	8.28342e+07
Q9H9L3	Interferon-stimulated 20 kDa exonuclease-like 2 OS=Homo sapiens OX=9606 GN=ISG20L2 PE=1 SV=1	37	11	35	11	353	39.1	9.94	9.84661e+07	1.13661e+08	8.26353e+07
Q13576	Ras GTPase-activating-like protein IQGAP2 OS=Homo sapiens OX=9606 GN=IQGAP2 PE=1 SV=4	22	31	55	29	1575	180.5	5.64	2.94959e+08	3.65679e+08	8.25382e+07
A0A140VK07	Testicular secretory protein Li 7 OS=Homo sapiens OX=9606 PE=2 SV=1	33	18	61	15	684	73.9	6.35	2.63023e+08	2.97437e+08	8.23484e+07
Q9Y5K5	Ubiquitin carboxyl-terminal hydrolase isozyme L5 OS=Homo sapiens OX=9606 GN=UCHL5 PE=1 SV=3	48	12	43	12	329	37.6	5.33	2.06838e+08	3.54909e+08	8.23027e+07
O75342	Arachidonate 12-lipoxygenase, 12R-type OS=Homo sapiens OX=9606 GN=ALOX12B PE=1 SV=1	3	2	2	2	701	80.3	7.64	3.11503e+08	2.11113e+08	8.22706e+07
O14647	Chromodomain-helicase-DNA-binding protein 2 OS=Homo sapiens OX=9606 GN=CHD2 PE=1 SV=2	5	10	22	7	1828	211.2	8.1	1.02683e+08	1.08908e+08	8.22059e+07
Q9BSJ8	Extended synaptotagmin-1 OS=Homo sapiens OX=9606 GN=ESYT1 PE=1 SV=1	27	22	64	22	1104	122.8	5.83	2.20412e+08	5.72861e+08	8.21792e+07
Q13423	NAD(P) transhydrogenase, mitochondrial OS=Homo sapiens OX=9606 GN=NNT PE=1 SV=3	31	29	93	7	1086	113.8	8.09	4.20147e+08	6.08038e+08	8.21117e+07
Q9UKL0	REST corepressor 1 OS=Homo sapiens OX=9606 GN=RCOR1 PE=1 SV=2	25	10	29	7	485	53.3	7.03	1.33419e+08	1.13026e+08	8.20599e+07
A0A6Q8PHK0	E3 ubiquitin-protein ligase TRIP12 OS=Homo sapiens OX=9606 GN=TRIP12 PE=1 SV=1	14	23	52	23	2067	228.3	8.6	1.03209e+08	1.32759e+08	8.20291e+07
Q5C9Z4	Nucleolar MIF4G domain-containing protein 1 OS=Homo sapiens OX=9606 GN=NOM1 PE=1 SV=1	13	10	35	10	860	96.2	8.1	9.14335e+07	1.25814e+08	8.19268e+07
Q9NZB2	Constitutive coactivator of PPAR-gamma-like protein 1 OS=Homo sapiens OX=9606 GN=FAM120A PE=1 SV=2	22	18	43	17	1118	121.8	8.88	1.66005e+08	1.59594e+08	8.15643e+07
Q96J01	THO complex subunit 3 OS=Homo sapiens OX=9606 GN=THOC3 PE=1 SV=1	44	10	24	10	351	38.7	6.09	5.46072e+07	4.9703e+07	8.14729e+07
Q96AY3	Peptidyl-prolyl cis-trans isomerase FKBP10 OS=Homo sapiens OX=9606 GN=FKBP10 PE=1 SV=1	28	14	37	13	582	64.2	5.62	4.19243e+08	4.08831e+08	8.14412e+07
P26447	Protein S100-A4 OS=Homo sapiens OX=9606 GN=S100A4 PE=1 SV=1	36	4	22	4	101	11.7	6.11	3.87296e+08	3.14606e+08	8.14251e+07
Q86VY4	Testis-specific Y-encoded-like protein 5 OS=Homo sapiens OX=9606 GN=TSPYL5 PE=1 SV=2	19	7	17	7	417	45.1	9.54	9.3045e+07	1.56376e+08	8.12662e+07
P12277	Creatine kinase B-type OS=Homo sapiens OX=9606 GN=CKB PE=1 SV=1	37	9	37	9	381	42.6	5.59	2.0867e+08	3.16147e+08	8.12393e+07
Q9BPW8	Protein NipSnap homolog 1 OS=Homo sapiens OX=9606 GN=NIPSNAP1 PE=1 SV=1	18	5	23	4	284	33.3	9.31	1.99205e+08	2.85023e+08	8.12043e+07
O43920	NADH dehydrogenase [ubiquinone] iron-sulfur protein 5 OS=Homo sapiens OX=9606 GN=NDUFS5 PE=1 SV=3	36	4	16	4	106	12.5	9.14	3.92522e+07	5.97975e+07	8.10993e+07
Q02809	Procollagen-lysine,2-oxoglutarate 5-dioxygenase 1 OS=Homo sapiens OX=9606 GN=PLOD1 PE=1 SV=2	25	14	34	14	727	83.5	6.95	2.41519e+08	3.22866e+08	8.10723e+07
O15381	Nuclear valosin-containing protein-like OS=Homo sapiens OX=9606 GN=NVL PE=1 SV=1	26	18	41	18	856	95	6.48	1.03814e+08	7.31558e+07	8.0919e+07
Q86YP4	Transcriptional repressor p66-alpha OS=Homo sapiens OX=9606 GN=GATAD2A PE=1 SV=1	28	13	32	12	633	68	9.94	7.9375e+07	1.04029e+08	8.07039e+07
A0A0A0MRA8	Band 4.1-like protein 3 OS=Homo sapiens OX=9606 GN=EPB41L3 PE=1 SV=1	37	23	63	3	918	102.2	5.31	1.89115e+08	4.78859e+08	8.06301e+07
Q9UBW7	Zinc finger MYM-type protein 2 OS=Homo sapiens OX=9606 GN=ZMYM2 PE=1 SV=1	7	8	21	8	1377	154.8	6.34	1.0635e+08	8.59991e+07	8.06278e+07
O75306	NADH dehydrogenase [ubiquinone] iron-sulfur protein 2, mitochondrial OS=Homo sapiens OX=9606 GN=NDUFS2 PE=1 SV=2	32	11	31	11	463	52.5	7.55	1.99466e+08	2.25337e+08	8.04774e+07
Q53GZ5	Ribonucleoside-diphosphate reductase (Fragment) OS=Homo sapiens OX=9606 PE=2 SV=1	22	13	31	13	792	89.9	7.28	1.63397e+08	1.03345e+08	8.03434e+07
A0A5C2GI22	IG c127_light_IGKV3-15_IGKJ2 (Fragment) OS=Homo sapiens OX=9606 PE=2 SV=1	7	1	3	1	107	11.7	8.48	2.51802e+07	1.88473e+07	8.02789e+07
B4DKJ4	cDNA FLJ57738, highly similar to Translationally-controlled tumor protein OS=Homo sapiens OX=9606 PE=2 SV=1	29	4	29	4	142	16.1	4.68	2.49638e+08	3.62021e+08	8.02431e+07
B4DVZ8	Leukotriene A(4) hydrolase OS=Homo sapiens OX=9606 PE=2 SV=1	23	10	12	10	561	63.8	5.83	3.49245e+07	4.21731e+07	8.02253e+07
J3KPG5	Bromodomain adjacent to zinc finger domain protein 2A OS=Homo sapiens OX=9606 GN=BAZ2A PE=1 SV=1	9	14	19	14	1875	207.9	6.64	4.02086e+07	6.96925e+07	8.02204e+07
Q8N7H5	RNA polymerase II-associated factor 1 homolog OS=Homo sapiens OX=9606 GN=PAF1 PE=1 SV=2	22	10	27	10	531	59.9	4.63	1.03426e+08	1.48377e+08	8.01638e+07
Q9NZ01	Very-long-chain enoyl-CoA reductase OS=Homo sapiens OX=9606 GN=TECR PE=1 SV=1	24	8	36	8	308	36	9.45	2.90265e+08	4.87036e+08	8.01589e+07
P84243	Histone H3.3 OS=Homo sapiens OX=9606 GN=H3-3A PE=1 SV=2	64	10	311	1	136	15.3	11.27	3.42374e+07	5.12305e+07	8.00462e+07
Q9Y6X9	ATPase MORC2 OS=Homo sapiens OX=9606 GN=MORC2 PE=1 SV=2	7	7	10	7	1032	117.8	8.38	4.95243e+07	1.64459e+08	7.99635e+07
Q7LBR1	Charged multivesicular body protein 1b OS=Homo sapiens OX=9606 GN=CHMP1B PE=1 SV=1	11	3	9	3	199	22.1	8.1	6.70072e+07	1.01962e+08	7.99628e+07
Q8NBQ5	Estradiol 17-beta-dehydrogenase 11 OS=Homo sapiens OX=9606 GN=HSD17B11 PE=1 SV=3	32	9	55	9	300	32.9	9.07	1.8278e+08	3.02652e+08	7.99278e+07
Q86XP3	ATP-dependent RNA helicase DDX42 OS=Homo sapiens OX=9606 GN=DDX42 PE=1 SV=1	28	21	50	21	938	102.9	7.02	2.05571e+08	4.21485e+08	7.97112e+07
Q96Q11	CCA tRNA nucleotidyltransferase 1, mitochondrial OS=Homo sapiens OX=9606 GN=TRNT1 PE=1 SV=2	6	3	3	3	434	50.1	8.1	1.2206e+08	1.28701e+08	7.96313e+07
P26583	High mobility group protein B2 OS=Homo sapiens OX=9606 GN=HMGB2 PE=1 SV=2	18	4	24	4	209	24	7.81	2.9896e+08	1.6069e+08	7.94409e+07
Q9Y3E1	Hepatoma-derived growth factor-related protein 3 OS=Homo sapiens OX=9606 GN=HDGFL3 PE=1 SV=1	19	3	18	3	203	22.6	7.99	5.88541e+07	7.03221e+07	7.93908e+07
Q9Y3B7	39S ribosomal protein L11, mitochondrial OS=Homo sapiens OX=9606 GN=MRPL11 PE=1 SV=1	54	9	39	9	192	20.7	9.91	1.20969e+08	1.84882e+08	7.9312e+07
Q15404	Ras suppressor protein 1 OS=Homo sapiens OX=9606 GN=RSU1 PE=1 SV=3	27	6	11	6	277	31.5	8.65	5.98152e+07	1.03725e+08	7.92261e+07
B4DJI1	L-lactate dehydrogenase OS=Homo sapiens OX=9606 PE=2 SV=1	35	9	28	8	305	33.6	8.46	6.81177e+07	1.5994e+08	7.92097e+07
Q9HAU0	Pleckstrin homology domain-containing family A member 5 OS=Homo sapiens OX=9606 GN=PLEKHA5 PE=1 SV=1	16	14	22	14	1116	127.4	7.53	1.14215e+08	1.61634e+08	7.91273e+07
Q14258	E3 ubiquitin/ISG15 ligase TRIM25 OS=Homo sapiens OX=9606 GN=TRIM25 PE=1 SV=2	35	18	63	18	630	70.9	8.09	1.98795e+08	2.5707e+08	7.9127e+07
P61224	Ras-related protein Rap-1b OS=Homo sapiens OX=9606 GN=RAP1B PE=1 SV=1	64	11	91	4	184	20.8	5.78	4.07465e+08	2.96046e+08	7.90727e+07
B1AMU7	Exosome complex component CSL4 (Fragment) OS=Homo sapiens OX=9606 GN=EXOSC1 PE=1 SV=2	39	5	21	5	165	17.9	6.51	1.35204e+08	1.91943e+08	7.90492e+07
P60900	Proteasome subunit alpha type-6 OS=Homo sapiens OX=9606 GN=PSMA6 PE=1 SV=1	39	9	37	9	246	27.4	6.76	1.98012e+08	1.77996e+08	7.88162e+07
Q16401	26S proteasome non-ATPase regulatory subunit 5 OS=Homo sapiens OX=9606 GN=PSMD5 PE=1 SV=3	22	10	20	10	504	56.2	5.48	2.45211e+08	2.04371e+08	7.85652e+07
Q9UL40	Zinc finger protein 346 OS=Homo sapiens OX=9606 GN=ZNF346 PE=1 SV=1	23	6	15	6	294	32.9	9.09	5.13035e+07	4.54445e+07	7.83907e+07
O95202	Mitochondrial proton/calcium exchanger protein OS=Homo sapiens OX=9606 GN=LETM1 PE=1 SV=1	32	17	47	17	739	83.3	6.7	1.6535e+08	2.35602e+08	7.82681e+07
A0A5C2GDS2	IGH c121_heavy__IGHV4-39_IGHD6-25_IGHJ4 (Fragment) OS=Homo sapiens OX=9606 PE=2 SV=1	7	1	2	1	122	13.3	8.84	7.73689e+07	2.41086e+07	7.82259e+07
Q9UBB5	Methyl-CpG-binding domain protein 2 OS=Homo sapiens OX=9606 GN=MBD2 PE=1 SV=1	24	6	20	5	411	43.2	10.04	2.16279e+08	1.70723e+08	7.81943e+07
Q9Y3P9	Rab GTPase-activating protein 1 OS=Homo sapiens OX=9606 GN=RABGAP1 PE=1 SV=3	5	4	5	3	1069	121.7	5.25	1.60252e+08	1.02e+08	7.81216e+07
P30085	UMP-CMP kinase OS=Homo sapiens OX=9606 GN=CMPK1 PE=1 SV=3	38	7	19	7	196	22.2	5.57	1.44776e+08	2.38875e+08	7.80783e+07
O95757	Heat shock 70 kDa protein 4L OS=Homo sapiens OX=9606 GN=HSPA4L PE=1 SV=3	39	24	58	20	839	94.5	5.88	2.19267e+08	2.07713e+08	7.80437e+07
O75131	Copine-3 OS=Homo sapiens OX=9606 GN=CPNE3 PE=1 SV=1	33	15	46	14	537	60.1	5.85	2.83744e+08	3.50533e+08	7.80335e+07
Q6UXN9	WD repeat-containing protein 82 OS=Homo sapiens OX=9606 GN=WDR82 PE=1 SV=1	30	9	29	9	313	35.1	7.69	2.81453e+08	3.2702e+08	7.7922e+07
P09211	Glutathione S-transferase P OS=Homo sapiens OX=9606 GN=GSTP1 PE=1 SV=2	52	8	50	5	210	23.3	5.64	3.89689e+08	2.7008e+08	7.7861e+07
O00154	Cytosolic acyl coenzyme A thioester hydrolase OS=Homo sapiens OX=9606 GN=ACOT7 PE=1 SV=3	30	9	26	9	380	41.8	8.54	1.36e+08	1.06712e+08	7.78539e+07
Q6FI30	Nuclear factor 1 OS=Homo sapiens OX=9606 GN=NFIC PE=2 SV=1	20	8	18	6	499	54.6	8.31	5.77904e+07	7.02233e+07	7.76305e+07
Q68DL7	Uncharacterized protein C18orf63 OS=Homo sapiens OX=9606 GN=C18orf63 PE=2 SV=2	1	1	2	1	685	77.2	9.8	4.1783e+07	1.56606e+07	7.75705e+07
O60508	Pre-mRNA-processing factor 17 OS=Homo sapiens OX=9606 GN=CDC40 PE=1 SV=1	27	14	30	14	579	65.5	7.06	1.00956e+08	2.90327e+08	7.75681e+07
B3KQ33	cDNA FLJ32715 fis, clone TESTI2000784, highly similar to Importin-4 OS=Homo sapiens OX=9606 PE=2 SV=1	25	19	53	19	1081	118.7	4.96	3.09194e+08	2.71663e+08	7.75499e+07
P21266	Glutathione S-transferase Mu 3 OS=Homo sapiens OX=9606 GN=GSTM3 PE=1 SV=3	58	12	53	11	225	26.5	5.54	2.14412e+08	2.35411e+08	7.7549e+07
Q5BKZ2	Importin subunit alpha OS=Homo sapiens OX=9606 GN=KPNA1 PE=2 SV=1	29	13	56	8	538	60.3	5.01	1.27825e+08	1.73544e+08	7.75343e+07
Q9BRU9	rRNA-processing protein UTP23 homolog OS=Homo sapiens OX=9606 GN=UTP23 PE=1 SV=2	17	4	27	4	249	28.4	10.07	5.14682e+07	5.84474e+07	7.74769e+07
Q9BZE1	39S ribosomal protein L37, mitochondrial OS=Homo sapiens OX=9606 GN=MRPL37 PE=1 SV=2	31	11	22	9	423	48.1	8.59	1.02536e+08	1.31921e+08	7.73064e+07
Q9BW60	Elongation of very long chain fatty acids protein 1 OS=Homo sapiens OX=9606 GN=ELOVL1 PE=1 SV=1	14	3	7	3	279	32.6	9.6	4.01155e+07	4.93888e+07	7.71556e+07
O60493	Sorting nexin-3 OS=Homo sapiens OX=9606 GN=SNX3 PE=1 SV=3	40	8	38	6	162	18.8	8.66	2.2922e+08	2.60559e+08	7.67602e+07
F8WAJ0	RNA helicase OS=Homo sapiens OX=9606 GN=DDX31 PE=1 SV=2	19	12	27	2	746	83.5	9.88	7.1019e+07	7.62219e+07	7.67218e+07
Q8IXI1	Mitochondrial Rho GTPase 2 OS=Homo sapiens OX=9606 GN=RHOT2 PE=1 SV=2	17	7	29	6	618	68.1	5.86	2.89465e+08	2.06531e+08	7.66116e+07
B4DXW2	cDNA FLJ60947, highly similar to Coiled-coil domain-containing protein 9 OS=Homo sapiens OX=9606 PE=2 SV=1	20	10	25	10	513	58	5.21	5.89006e+07	6.13606e+07	7.63582e+07
U3KQI4	Kelch domain-containing protein 8A (Fragment) OS=Homo sapiens OX=9606 GN=KLHDC8A PE=4 SV=1	12	1	1	1	83	9.2	9.19	5.46535e+07	2.13377e+07	7.63511e+07
Q7L8L6	FAST kinase domain-containing protein 5, mitochondrial OS=Homo sapiens OX=9606 GN=FASTKD5 PE=1 SV=1	15	10	12	10	764	86.5	8.13	1.07172e+08	6.84494e+07	7.63214e+07
Q9UKJ3	G patch domain-containing protein 8 OS=Homo sapiens OX=9606 GN=GPATCH8 PE=1 SV=2	4	4	5	4	1502	164.1	8.66	9.81928e+07	1.10147e+08	7.63156e+07
A0A5C2FVS8	IGL c190_light_IGKV1-9_IGKJ1 (Fragment) OS=Homo sapiens OX=9606 PE=2 SV=1	31	2	5	1	108	11.7	7.94	3.65964e+07	2.91397e+07	7.62093e+07
Q9P0K7	Ankycorbin OS=Homo sapiens OX=9606 GN=RAI14 PE=1 SV=2	32	26	53	26	980	110	6.21	8.80623e+07	1.12727e+08	7.61555e+07
B4DM97	cDNA FLJ55002, highly similar to Alpha-centractin OS=Homo sapiens OX=9606 PE=2 SV=1	38	8	28	8	334	38.3	6.96	1.45146e+08	2.84002e+08	7.6059e+07
Q9NYB0	Telomeric repeat-binding factor 2-interacting protein 1 OS=Homo sapiens OX=9606 GN=TERF2IP PE=1 SV=1	34	7	14	7	399	44.2	4.73	9.59006e+07	1.28083e+08	7.56996e+07
P04040	Catalase OS=Homo sapiens OX=9606 GN=CAT PE=1 SV=3	23	10	34	10	527	59.7	7.39	1.71522e+08	1.12596e+08	7.56655e+07
A0A6Q8PGB1	Centrosomal protein of 290 kDa OS=Homo sapiens OX=9606 GN=CEP290 PE=1 SV=1	1	3	6	2	2766	323	5.96	1.93769e+08	2.07094e+08	7.56235e+07
Q9H2U1	ATP-dependent DNA/RNA helicase DHX36 OS=Homo sapiens OX=9606 GN=DHX36 PE=1 SV=2	19	16	29	16	1008	114.7	7.68	1.40381e+08	1.76166e+08	7.55623e+07
Q7Z7K6	Centromere protein V OS=Homo sapiens OX=9606 GN=CENPV PE=1 SV=1	31	7	27	5	275	29.9	9.73	1.39595e+07	3.66772e+07	7.54712e+07
Q8IY18	Structural maintenance of chromosomes protein 5 OS=Homo sapiens OX=9606 GN=SMC5 PE=1 SV=2	8	9	21	9	1101	128.7	8.38	5.15889e+07	3.62955e+07	7.52806e+07
P61088	Ubiquitin-conjugating enzyme E2 N OS=Homo sapiens OX=9606 GN=UBE2N PE=1 SV=1	24	4	15	4	152	17.1	6.57	1.51047e+08	1.27125e+08	7.51779e+07
A8K6X9	cDNA FLJ76427, highly similar to Homo sapiens SH2 domain binding protein 1 (tetratricopeptide repeat containing) (SH2BP1), mRNA OS=Homo sapiens OX=9606 PE=2 SV=1	17	18	37	18	1173	133.4	6.77	1.91427e+08	2.04207e+08	7.51765e+07
Q9BU76	Multiple myeloma tumor-associated protein 2 OS=Homo sapiens OX=9606 GN=MMTAG2 PE=1 SV=1	30	7	20	7	263	29.4	10.02	5.29875e+07	1.10289e+08	7.51182e+07
P01023	Alpha-2-macroglobulin OS=Homo sapiens OX=9606 GN=A2M PE=1 SV=3	11	13	40	13	1474	163.2	6.46	2.69951e+08	2.29174e+08	7.50104e+07
B7Z8L3	Histone deacetylase OS=Homo sapiens OX=9606 PE=2 SV=1	1	1	8	1	646	71.3	9.13	4.39537e+07	4.37988e+07	7.50085e+07
Q53F02	Cleavage and polyadenylation specific factor 3, 73kDa variant (Fragment) OS=Homo sapiens OX=9606 PE=2 SV=1	26	15	39	15	684	77.4	5.66	1.31019e+08	1.86263e+08	7.49776e+07
P10606	Cytochrome c oxidase subunit 5B, mitochondrial OS=Homo sapiens OX=9606 GN=COX5B PE=1 SV=2	29	4	9	4	129	13.7	8.81	6.28819e+07	1.00272e+08	7.49173e+07
O14976	Cyclin-G-associated kinase OS=Homo sapiens OX=9606 GN=GAK PE=1 SV=2	15	17	40	17	1311	143.1	5.73	1.12294e+08	9.24337e+07	7.48885e+07
A0A5C2GIG6	IG c782_light_IGKV2-28_IGKJ4 (Fragment) OS=Homo sapiens OX=9606 PE=2 SV=1	41	3	94	1	112	12.1	6.77	1.77026e+08	3.47628e+07	7.48802e+07
P35354	Prostaglandin G/H synthase 2 OS=Homo sapiens OX=9606 GN=PTGS2 PE=1 SV=2	31	16	55	16	604	69	7.39	2.93812e+08	3.92384e+08	7.48649e+07
A0A499FIX8	Extended synaptotagmin-2 OS=Homo sapiens OX=9606 GN=ESYT2 PE=1 SV=1	27	16	31	16	845	93.9	8.21	1.19515e+08	1.67917e+08	7.48224e+07
Q5T5P2	Sickle tail protein homolog OS=Homo sapiens OX=9606 GN=KIAA1217 PE=1 SV=2	0	1	1	1	1943	214	7.06	4.65137e+07	3.32965e+07	7.4497e+07
Q92614	Unconventional myosin-XVIIIa OS=Homo sapiens OX=9606 GN=MYO18A PE=1 SV=3	6	11	14	11	2054	233	6.3	3.68997e+07	7.03139e+07	7.39397e+07
Q8NBU5	Outer mitochondrial transmembrane helix translocase OS=Homo sapiens OX=9606 GN=ATAD1 PE=1 SV=1	26	8	27	8	361	40.7	6.9	1.26163e+08	2.4938e+08	7.38864e+07
P55010	Eukaryotic translation initiation factor 5 OS=Homo sapiens OX=9606 GN=EIF5 PE=1 SV=2	33	13	33	13	431	49.2	5.58	2.01964e+08	3.15734e+08	7.37803e+07
K7EL74	Vacuole membrane protein 1 OS=Homo sapiens OX=9606 GN=VMP1 PE=1 SV=1	9	1	4	1	75	9	8.54	7.67119e+07	1.00392e+08	7.37498e+07
P53367	Arfaptin-1 OS=Homo sapiens OX=9606 GN=ARFIP1 PE=1 SV=2	37	11	28	10	373	41.7	6.7	2.54488e+08	2.74549e+08	7.37459e+07
Q9Y6D6	Brefeldin A-inhibited guanine nucleotide-exchange protein 1 OS=Homo sapiens OX=9606 GN=ARFGEF1 PE=1 SV=2	7	11	15	7	1849	208.6	5.85	8.5612e+07	1.02761e+08	7.3705e+07
A0A087WYR3	Tumor protein D54 OS=Homo sapiens OX=9606 GN=TPD52L2 PE=1 SV=1	14	3	4	3	222	23.8	6.55	4.98436e+06	7.26613e+06	7.36339e+07
O43837	Isocitrate dehydrogenase [NAD] subunit beta, mitochondrial OS=Homo sapiens OX=9606 GN=IDH3B PE=1 SV=2	41	11	44	11	385	42.2	8.46	1.95916e+08	2.78579e+08	7.35222e+07
A0A7P0TBE2	Acetyltransferase component of pyruvate dehydrogenase complex OS=Homo sapiens OX=9606 GN=DLAT PE=1 SV=1	26	12	34	12	645	68.8	7.84	1.06568e+08	3.50476e+08	7.34116e+07
U3KQK5	Uncharacterized protein OS=Homo sapiens OX=9606 PE=3 SV=1	7	1	2	1	164	17	10.8	5.0551e+07	3.04152e+07	7.33693e+07
A8K3C5	cDNA FLJ77715, highly similar to Homo sapiens cisplatin resistance-associated overexpressed protein(LUC7A), mRNA OS=Homo sapiens OX=9606 PE=2 SV=1	30	11	43	11	432	51.4	9.79	8.82606e+07	3.15271e+08	7.33519e+07
O00629	Importin subunit alpha-3 OS=Homo sapiens OX=9606 GN=KPNA4 PE=1 SV=1	38	12	59	8	521	57.9	4.96	2.03037e+08	2.50779e+08	7.32083e+07
B2R8G6	Peptidylprolyl isomerase OS=Homo sapiens OX=9606 PE=2 SV=1	36	10	33	10	356	38.5	7.69	2.3112e+08	3.15594e+08	7.3062e+07
B2RDE8	cDNA, FLJ96580, highly similar to Homo sapiens hepatoma-derived growth factor (high-mobility group protein 1-like) (HDGF), mRNA OS=Homo sapiens OX=9606 PE=2 SV=1	35	7	23	1	240	26.8	4.67	7.19599e+07	9.98016e+07	7.29088e+07
Q15555	Microtubule-associated protein RP/EB family member 2 OS=Homo sapiens OX=9606 GN=MAPRE2 PE=1 SV=1	25	6	13	6	327	37	5.57	5.65698e+07	1.66128e+08	7.28749e+07
P49773	Adenosine 5'-monophosphoramidase HINT1 OS=Homo sapiens OX=9606 GN=HINT1 PE=1 SV=2	13	2	7	2	126	13.8	6.95	1.19374e+08	8.64239e+07	7.28156e+07
Q9Y4A1	Talin-related protein (Fragment) OS=Homo sapiens OX=9606 PE=2 SV=1	7	2	4	2	195	20.2	4.81	8.53595e+06	2.65943e+07	7.26995e+07
P06850	Corticoliberin OS=Homo sapiens OX=9606 GN=CRH PE=1 SV=1	27	5	27	5	196	21.4	9.96	3.74877e+08	1.28222e+08	7.26455e+07
A4LAA3	ATP-dependent helicase ATRX OS=Homo sapiens OX=9606 GN=ATRX PE=4 SV=1	6	12	16	12	2492	282.4	6.55	9.24757e+07	4.72592e+07	7.25648e+07
Q15075	Early endosome antigen 1 OS=Homo sapiens OX=9606 GN=EEA1 PE=1 SV=2	2	3	6	3	1411	162.4	5.68	5.61479e+07	1.66198e+06	7.25009e+07
A0A024R6M2	KIAA2010, isoform CRA_a OS=Homo sapiens OX=9606 GN=KIAA2010 PE=3 SV=1	15	11	16	8	820	93.8	4.89	2.77371e+07	8.50972e+07	7.24674e+07
Q9NX20	39S ribosomal protein L16, mitochondrial OS=Homo sapiens OX=9606 GN=MRPL16 PE=1 SV=1	30	6	21	6	251	28.4	10.13	5.89068e+07	1.17787e+08	7.23272e+07
Q8NDD1	Uncharacterized protein C1orf131 OS=Homo sapiens OX=9606 GN=C1orf131 PE=1 SV=4	21	6	15	6	293	32.6	9.88	5.66847e+07	6.19673e+07	7.21767e+07
Q53HS0	Glutaminyl-tRNA synthetase (Fragment) OS=Homo sapiens OX=9606 PE=2 SV=1	36	23	77	22	775	87.7	7.24	3.29336e+08	5.38709e+08	7.21682e+07
P09455	Retinol-binding protein 1 OS=Homo sapiens OX=9606 GN=RBP1 PE=1 SV=2	67	10	42	10	135	15.8	5.11	1.73235e+08	2.71256e+08	7.209e+07
A0A024R326	60S ribosomal protein L29 OS=Homo sapiens OX=9606 GN=RPL29 PE=1 SV=1	15	2	13	2	157	17.5	11.66	1.34787e+08	2.07456e+08	7.19071e+07
Q92538	Golgi-specific brefeldin A-resistance guanine nucleotide exchange factor 1 OS=Homo sapiens OX=9606 GN=GBF1 PE=1 SV=2	7	11	15	11	1859	206.3	5.73	1.73157e+08	1.01417e+08	7.18265e+07
P49770	Translation initiation factor eIF-2B subunit beta OS=Homo sapiens OX=9606 GN=EIF2B2 PE=1 SV=3	23	7	18	7	351	39	6.16	1.59637e+08	2.29706e+08	7.17263e+07
Q9Y266	Nuclear migration protein nudC OS=Homo sapiens OX=9606 GN=NUDC PE=1 SV=1	29	9	36	9	331	38.2	5.38	3.23118e+08	2.99015e+08	7.16901e+07
Q9H0U3	Magnesium transporter protein 1 OS=Homo sapiens OX=9606 GN=MAGT1 PE=1 SV=1	10	4	15	4	335	38	9.63	2.23918e+08	1.42538e+08	7.16553e+07
B3KPD3	cDNA FLJ31633 fis, clone NT2RI2003407, highly similar to Inner centromere protein (Fragment) OS=Homo sapiens OX=9606 PE=2 SV=1	10	7	19	7	752	86.7	9.52	7.07586e+07	5.51706e+07	7.15675e+07
O75844	CAAX prenyl protease 1 homolog OS=Homo sapiens OX=9606 GN=ZMPSTE24 PE=1 SV=2	18	9	31	9	475	54.8	7.49	1.56296e+08	2.58222e+08	7.15362e+07
Q3ZCQ8	Mitochondrial import inner membrane translocase subunit TIM50 OS=Homo sapiens OX=9606 GN=TIMM50 PE=1 SV=2	29	9	26	9	353	39.6	8.37	1.67607e+08	2.11815e+08	7.1525e+07
P49750	YLP motif-containing protein 1 OS=Homo sapiens OX=9606 GN=YLPM1 PE=1 SV=4	11	17	53	17	2146	241.5	6.55	7.34495e+07	2.35042e+08	7.13844e+07
B2RC50	cDNA, FLJ95853, highly similar to Homo sapiens exosome component Rrp46 (RRP46), mRNA OS=Homo sapiens OX=9606 PE=2 SV=1	14	3	16	3	235	25.4	8.18	6.13839e+07	3.64741e+07	7.13827e+07
P23229	Integrin alpha-6 OS=Homo sapiens OX=9606 GN=ITGA6 PE=1 SV=5	1	1	4	1	1130	126.5	6.61	3.86971e+07	1.21634e+07	7.1357e+07
Q96SB8	Structural maintenance of chromosomes protein 6 OS=Homo sapiens OX=9606 GN=SMC6 PE=1 SV=2	10	10	20	10	1091	126.2	6.99	1.38474e+08	1.4715e+08	7.12068e+07
Q6PL18	ATPase family AAA domain-containing protein 2 OS=Homo sapiens OX=9606 GN=ATAD2 PE=1 SV=1	18	20	39	18	1390	158.5	6.32	7.31427e+07	6.88665e+07	7.11191e+07
A4FVA6	MTCH1 protein (Fragment) OS=Homo sapiens OX=9606 GN=MTCH1 PE=2 SV=1	21	7	12	7	370	39.7	9.48	7.02794e+07	9.44929e+07	7.1069e+07
P52943	Cysteine-rich protein 2 OS=Homo sapiens OX=9606 GN=CRIP2 PE=1 SV=1	36	5	20	5	208	22.5	8.72	7.23072e+07	1.80127e+08	7.1064e+07
Q8IY37	Probable ATP-dependent RNA helicase DHX37 OS=Homo sapiens OX=9606 GN=DHX37 PE=1 SV=1	9	9	38	9	1157	129.5	8.1	1.48873e+08	1.0174e+08	7.10426e+07
A0A5C2FWX4	IGL c35_light_IGKV1-12_IGKJ2 (Fragment) OS=Homo sapiens OX=9606 PE=2 SV=1	15	1	2	1	107	11.4	7.99	3.94533e+07	1.29362e+07	7.10216e+07
P07196	Neurofilament light polypeptide OS=Homo sapiens OX=9606 GN=NEFL PE=1 SV=3	16	8	78	7	543	61.5	4.65	6.85131e+07	5.23175e+07	7.10122e+07
Q53HG0	Eukaryotic translation initiation factor 3, subunit 3 gamma, 40kDa variant (Fragment) OS=Homo sapiens OX=9606 PE=2 SV=1	33	11	30	11	352	39.8	6.54	4.0773e+08	3.21344e+08	7.09308e+07
Q07960	Rho GTPase-activating protein 1 OS=Homo sapiens OX=9606 GN=ARHGAP1 PE=1 SV=1	43	15	40	15	439	50.4	6.29	2.98224e+08	3.63187e+08	7.08603e+07
B4DJI2	cDNA FLJ53342, highly similar to Granulins OS=Homo sapiens OX=9606 PE=2 SV=1	11	5	108	5	530	56.8	6.87	9.38075e+07	4.41949e+07	7.04801e+07
O60318	Germinal-center associated nuclear protein OS=Homo sapiens OX=9606 GN=MCM3AP PE=1 SV=2	14	20	42	20	1980	218.3	6.39	4.72583e+07	7.45114e+07	7.03411e+07
Q9UGP8	Translocation protein SEC63 homolog OS=Homo sapiens OX=9606 GN=SEC63 PE=1 SV=2	19	11	28	11	760	87.9	5.31	1.04454e+08	1.97208e+08	7.02507e+07
Q92878	DNA repair protein RAD50 OS=Homo sapiens OX=9606 GN=RAD50 PE=1 SV=1	23	29	61	29	1312	153.8	6.89	2.80365e+08	2.05573e+08	7.02424e+07
B4E074	Notchless protein homolog 1 OS=Homo sapiens OX=9606 PE=2 SV=1	18	6	20	6	461	50.7	6.98	4.56015e+07	4.52134e+07	7.00931e+07
O00264	Membrane-associated progesterone receptor component 1 OS=Homo sapiens OX=9606 GN=PGRMC1 PE=1 SV=3	41	6	21	5	195	21.7	4.7	1.25955e+08	1.60241e+08	6.98199e+07
Q68DW4	MICOS complex subunit OS=Homo sapiens OX=9606 GN=DKFZp779P1227 PE=2 SV=1	7	1	3	1	268	29.2	9.69	1.33504e+07	2.29307e+07	6.96976e+07
A0A804HJB3	Nucleoporin GLE1 OS=Homo sapiens OX=9606 GN=GLE1 PE=4 SV=1	14	8	21	8	680	77.7	7.15	5.95819e+07	6.25274e+07	6.95889e+07
Q9UBS4	DnaJ homolog subfamily B member 11 OS=Homo sapiens OX=9606 GN=DNAJB11 PE=1 SV=1	36	14	55	14	358	40.5	6.18	2.35918e+08	2.72054e+08	6.93034e+07
Q9NSI2	Ribosome biogenesis protein SLX9 homolog OS=Homo sapiens OX=9606 GN=SLX9 PE=1 SV=2	28	5	10	5	230	25.4	11.08	3.39668e+07	2.75273e+07	6.92912e+07
P62136	Serine/threonine-protein phosphatase PP1-alpha catalytic subunit OS=Homo sapiens OX=9606 GN=PPP1CA PE=1 SV=1	53	15	121	3	330	37.5	6.33	1.13248e+08	1.62031e+08	6.91875e+07
Q9Y6K1	DNA (cytosine-5)-methyltransferase 3A OS=Homo sapiens OX=9606 GN=DNMT3A PE=1 SV=4	20	13	17	13	912	101.8	6.57	8.38658e+07	3.22326e+07	6.91794e+07
O75175	CCR4-NOT transcription complex subunit 3 OS=Homo sapiens OX=9606 GN=CNOT3 PE=1 SV=1	14	6	9	6	753	81.8	6.2	8.95069e+07	9.01879e+07	6.86952e+07
B4DIS3	Dpy-30-like protein, isoform CRA_b OS=Homo sapiens OX=9606 GN=LOC84661 PE=2 SV=1	24	2	7	2	120	13.9	7.5	5.68785e+07	6.81664e+07	6.84283e+07
Q13129	Zinc finger protein Rlf OS=Homo sapiens OX=9606 GN=RLF PE=1 SV=2	18	26	45	26	1914	217.8	6.77	1.45085e+08	1.24929e+08	6.84176e+07
Q08188	Protein-glutamine gamma-glutamyltransferase E OS=Homo sapiens OX=9606 GN=TGM3 PE=1 SV=4	14	8	23	3	693	76.6	5.86	1.04673e+08	1.00217e+08	6.8349e+07
P12236	ADP/ATP translocase 3 OS=Homo sapiens OX=9606 GN=SLC25A6 PE=1 SV=4	57	17	130	4	298	32.8	9.74	1.82598e+08	3.05442e+08	6.83273e+07
O95747	Serine/threonine-protein kinase OSR1 OS=Homo sapiens OX=9606 GN=OXSR1 PE=1 SV=1	30	13	37	11	527	58	6.43	1.33974e+08	2.72215e+08	6.83131e+07
Q96BK5	PIN2/TERF1-interacting telomerase inhibitor 1 OS=Homo sapiens OX=9606 GN=PINX1 PE=1 SV=2	30	8	27	8	328	37	9.6	8.65581e+06	4.96679e+07	6.82906e+07
Q13838	Spliceosome RNA helicase DDX39B OS=Homo sapiens OX=9606 GN=DDX39B PE=1 SV=1	49	16	126	7	428	49	5.67	2.59636e+08	4.26522e+08	6.81859e+07
Q5HYD8	Procollagen-proline 4-dioxygenase OS=Homo sapiens OX=9606 GN=DKFZp686M0919 PE=2 SV=1	22	10	20	10	533	60.6	5.71	1.05675e+08	1.57908e+08	6.80999e+07
B2R825	Alpha-1,4 glucan phosphorylase OS=Homo sapiens OX=9606 PE=2 SV=1	23	17	41	14	847	97	7.3	1.71742e+08	2.25305e+08	6.80724e+07
Q04656	Copper-transporting ATPase 1 OS=Homo sapiens OX=9606 GN=ATP7A PE=1 SV=4	5	5	7	5	1500	163.3	6.33	8.6905e+07	1.18077e+08	6.8069e+07
M0QZM1	Heterogeneous nuclear ribonucleoprotein M (Fragment) OS=Homo sapiens OX=9606 GN=HNRNPM PE=1 SV=1	80	28	523	1	383	40	6.73	3.94436e+07	3.50908e+07	6.79142e+07
Q9Y305	Acyl-coenzyme A thioesterase 9, mitochondrial OS=Homo sapiens OX=9606 GN=ACOT9 PE=1 SV=2	33	13	50	13	439	49.9	8.6	1.77194e+08	2.2979e+08	6.7863e+07
O15173	Membrane-associated progesterone receptor component 2 OS=Homo sapiens OX=9606 GN=PGRMC2 PE=1 SV=1	35	7	30	6	223	23.8	4.88	2.3421e+08	2.20158e+08	6.74997e+07
P63272	Transcription elongation factor SPT4 OS=Homo sapiens OX=9606 GN=SUPT4H1 PE=1 SV=1	31	3	8	3	117	13.2	8.06	4.55872e+07	5.32923e+07	6.72788e+07
P51610	Host cell factor 1 OS=Homo sapiens OX=9606 GN=HCFC1 PE=1 SV=2	11	16	44	16	2035	208.6	7.46	2.05395e+08	2.55504e+08	6.70587e+07
X5D2F4	Cytoplasmic FMR1 interacting protein 1 isoform A (Fragment) OS=Homo sapiens OX=9606 GN=CYFIP1 PE=2 SV=1	17	19	47	19	1253	145.1	6.9	1.99511e+08	2.22864e+08	6.69951e+07
Q9HC21	Mitochondrial thiamine pyrophosphate carrier OS=Homo sapiens OX=9606 GN=SLC25A19 PE=1 SV=1	13	4	5	4	320	35.5	9.55	2.25611e+07	3.82624e+07	6.6861e+07
P04183	Thymidine kinase, cytosolic OS=Homo sapiens OX=9606 GN=TK1 PE=1 SV=2	43	8	29	8	234	25.5	8.51	1.82757e+08	1.35367e+08	6.68522e+07
A0A0S2Z4B5	Serine/threonine-protein phosphatase (Fragment) OS=Homo sapiens OX=9606 GN=PPP3CA PE=2 SV=1	18	9	21	9	511	57.6	6.3	2.39459e+08	2.19217e+08	6.68145e+07
F5GWD3	General transcription factor IIH subunit 3 (Fragment) OS=Homo sapiens OX=9606 GN=GTF2H3 PE=1 SV=1	25	5	24	5	258	28.9	7.02	5.40287e+07	5.47141e+07	6.66851e+07
E9PGT6	COP9 signalosome complex subunit 8 OS=Homo sapiens OX=9606 GN=COPS8 PE=1 SV=1	29	3	7	3	173	19.3	5.53	1.26394e+08	6.97731e+07	6.66725e+07
Q9NVU7	Protein SDA1 homolog OS=Homo sapiens OX=9606 GN=SDAD1 PE=1 SV=3	17	11	21	11	687	79.8	9.25	8.48919e+07	1.67025e+08	6.64416e+07
Q9NUQ6	SPATS2-like protein OS=Homo sapiens OX=9606 GN=SPATS2L PE=1 SV=2	17	7	11	7	558	61.7	9.64	7.624e+07	4.21994e+07	6.63487e+07
Q3B726	DNA-directed RNA polymerase I subunit RPA43 OS=Homo sapiens OX=9606 GN=POLR1F PE=1 SV=1	23	7	26	7	338	37.4	6.98	6.2412e+07	5.14103e+07	6.63415e+07
Q9NVH2	Integrator complex subunit 7 OS=Homo sapiens OX=9606 GN=INTS7 PE=1 SV=1	14	11	27	11	962	106.8	8.02	7.60455e+07	7.10785e+07	6.63216e+07
G3V3H3	Kinesin light chain OS=Homo sapiens OX=9606 GN=KLC1 PE=1 SV=1	29	16	35	9	609	68.7	5.96	1.80226e+08	1.36853e+08	6.62454e+07
O14949	Cytochrome b-c1 complex subunit 8 OS=Homo sapiens OX=9606 GN=UQCRQ PE=1 SV=4	37	4	16	4	82	9.9	10.08	6.06118e+07	1.06252e+08	6.62337e+07
Q8IYB8	ATP-dependent RNA helicase SUPV3L1, mitochondrial OS=Homo sapiens OX=9606 GN=SUPV3L1 PE=1 SV=1	21	14	30	14	786	87.9	7.99	7.75063e+07	1.83071e+08	6.61339e+07
Q8N1G0	Zinc finger protein 687 OS=Homo sapiens OX=9606 GN=ZNF687 PE=1 SV=1	12	11	24	11	1237	129.4	8.19	7.56278e+07	4.82186e+07	6.61224e+07
B2R9T9	cDNA, FLJ94551 OS=Homo sapiens OX=9606 PE=2 SV=1	13	4	9	4	243	26.2	10.67	2.48596e+07	7.16007e+07	6.61027e+07
Q7Z4V5	Hepatoma-derived growth factor-related protein 2 OS=Homo sapiens OX=9606 GN=HDGFL2 PE=1 SV=1	17	9	28	9	671	74.3	7.49	1.01119e+08	1.36293e+08	6.61e+07
A0A5H1ZRP4	Negative elongation factor B OS=Homo sapiens OX=9606 GN=NELFB PE=1 SV=1	22	10	25	10	628	70	6.04	1.04751e+08	1.51924e+08	6.60369e+07
Q9UL15	BAG family molecular chaperone regulator 5 OS=Homo sapiens OX=9606 GN=BAG5 PE=1 SV=1	25	8	12	8	447	51.2	6.05	6.03337e+07	2.59626e+07	6.59925e+07
Q86SX6	Glutaredoxin-related protein 5, mitochondrial OS=Homo sapiens OX=9606 GN=GLRX5 PE=1 SV=2	21	2	9	2	157	16.6	6.79	8.84473e+07	1.39201e+08	6.58801e+07
A0A0A0MRX1	ELAV-like protein OS=Homo sapiens OX=9606 GN=ELAVL2 PE=1 SV=1	24	8	28	2	389	42.6	9.04	2.98029e+07	2.56708e+07	6.58465e+07
G8JLB3	tRNA pseudouridine synthase A (Fragment) OS=Homo sapiens OX=9606 GN=PUS1 PE=1 SV=1	27	9	30	9	384	42.9	8.47	3.71259e+08	2.05609e+08	6.58273e+07
B2RAQ8	Carnitine O-palmitoyltransferase OS=Homo sapiens OX=9606 PE=2 SV=1	19	13	45	13	773	88.3	8.59	1.65121e+08	1.99126e+08	6.58188e+07
B3KTN5	cDNA FLJ38538 fis, clone HCHON2001407, highly similar to LanC-like protein 2 OS=Homo sapiens OX=9606 PE=2 SV=1	17	6	16	6	450	50.8	7.59	7.32654e+07	5.60313e+07	6.53802e+07
P62330	ADP-ribosylation factor 6 OS=Homo sapiens OX=9606 GN=ARF6 PE=1 SV=2	33	4	28	4	175	20.1	8.95	1.45649e+08	2.18051e+08	6.52796e+07
P43304	Glycerol-3-phosphate dehydrogenase, mitochondrial OS=Homo sapiens OX=9606 GN=GPD2 PE=1 SV=3	18	11	20	11	727	80.8	7.69	1.26039e+08	2.31989e+08	6.52739e+07
A0A0U4CQG9	Non-specific serine/threonine protein kinase OS=Homo sapiens OX=9606 GN=AKT2 PE=2 SV=1	12	4	4	2	481	55.7	6.37	3.85483e+07	4.20522e+06	6.52542e+07
A0A024R0S8	X-ray repair complementing defective repair in Chinese hamster cells 1, isoform CRA_b OS=Homo sapiens OX=9606 GN=XRCC1 PE=4 SV=1	12	6	20	6	633	69.5	6.39	4.32692e+07	8.7739e+07	6.50541e+07
Q9BTL3	RNA guanine-N7 methyltransferase activating subunit OS=Homo sapiens OX=9606 GN=RAMAC PE=1 SV=1	37	4	13	4	118	14.4	8.94	1.78154e+07	1.82966e+07	6.50166e+07
Q96L92	Sorting nexin-27 OS=Homo sapiens OX=9606 GN=SNX27 PE=1 SV=2	23	10	25	10	541	61.2	6.49	1.45531e+08	1.63058e+08	6.49951e+07
P04844	Dolichyl-diphosphooligosaccharide--protein glycosyltransferase subunit 2 OS=Homo sapiens OX=9606 GN=RPN2 PE=1 SV=3	35	13	65	13	631	69.2	5.69	1.69555e+08	3.57392e+08	6.48832e+07
B9EGQ5	Protein Wiz OS=Homo sapiens OX=9606 GN=WIZ PE=1 SV=1	14	9	14	9	832	89	9.48	4.83351e+07	5.59447e+07	6.47885e+07
Q96F88	Processing of 1, ribonuclease P/MRP subunit (S. cerevisiae) OS=Homo sapiens OX=9606 GN=POP1 PE=2 SV=1	17	14	38	14	1024	114.6	9.2	1.36238e+08	1.82944e+08	6.46603e+07
Q93008	Probable ubiquitin carboxyl-terminal hydrolase FAF-X OS=Homo sapiens OX=9606 GN=USP9X PE=1 SV=4	13	27	61	27	2554	290.3	5.8	2.15531e+08	2.38808e+08	6.45886e+07
A0A0G2JH37	Tapasin OS=Homo sapiens OX=9606 GN=TAPBP PE=1 SV=1	9	4	19	4	466	49.5	6.92	1.08642e+08	1.64237e+08	6.45672e+07
Q9Y5Q9	General transcription factor 3C polypeptide 3 OS=Homo sapiens OX=9606 GN=GTF3C3 PE=1 SV=1	10	7	23	7	886	101.2	5.07	1.70117e+08	1.29154e+08	6.45592e+07
Q9H0V1	Transmembrane protein 168 OS=Homo sapiens OX=9606 GN=TMEM168 PE=2 SV=2	1	1	1	1	697	79.7	8.03	6.94859e+07	4.55316e+07	6.45346e+07
Q04917	14-3-3 protein eta OS=Homo sapiens OX=9606 GN=YWHAH PE=1 SV=4	65	14	76	11	246	28.2	4.84	3.15403e+08	2.63956e+08	6.44938e+07
P11172	Uridine 5'-monophosphate synthase OS=Homo sapiens OX=9606 GN=UMPS PE=1 SV=1	36	16	48	16	480	52.2	7.24	2.44667e+08	3.24609e+08	6.42827e+07
A0A2R8Y852	Homeobox protein cut-like OS=Homo sapiens OX=9606 GN=CUX1 PE=1 SV=1	8	10	14	10	1460	159.3	5.74	6.63533e+07	5.60835e+07	6.4239e+07
P48059	LIM and senescent cell antigen-like-containing domain protein 1 OS=Homo sapiens OX=9606 GN=LIMS1 PE=1 SV=4	42	12	39	3	325	37.2	8.05	2.99047e+08	4.80888e+08	6.42106e+07
Q9H4A6	Golgi phosphoprotein 3 OS=Homo sapiens OX=9606 GN=GOLPH3 PE=1 SV=1	22	5	8	4	298	33.8	6.44	1.61348e+08	2.70381e+07	6.41878e+07
Q13523	Serine/threonine-protein kinase PRP4 homolog OS=Homo sapiens OX=9606 GN=PRPF4B PE=1 SV=3	15	13	36	1	1007	116.9	10.26	2.03848e+08	1.80769e+08	6.40519e+07
O96008	Mitochondrial import receptor subunit TOM40 homolog OS=Homo sapiens OX=9606 GN=TOMM40 PE=1 SV=1	21	5	12	5	361	37.9	7.25	7.19292e+07	9.12556e+07	6.39562e+07
A0A2S1PH16	Methylmalonyl-CoA isomerase OS=Homo sapiens OX=9606 GN=MUT PE=2 SV=1	18	10	20	10	749	83	7.06	1.84417e+08	1.56462e+08	6.37895e+07
A0A024RCR6	BCL2-associated athanogene 6 OS=Homo sapiens OX=9606 GN=BAG6 PE=1 SV=1	18	14	35	14	1126	118.6	5.6	2.11812e+08	2.70397e+08	6.36502e+07
Q86TV6	Tetratricopeptide repeat protein 7B OS=Homo sapiens OX=9606 GN=TTC7B PE=1 SV=3	1	1	1	1	843	94.1	6.89	1.41546e+08	1.55286e+08	6.36239e+07
Q9BYD3	39S ribosomal protein L4, mitochondrial OS=Homo sapiens OX=9606 GN=MRPL4 PE=1 SV=1	17	4	12	4	311	34.9	9.72	4.13246e+07	9.77708e+07	6.34837e+07
P28066	Proteasome subunit alpha type-5 OS=Homo sapiens OX=9606 GN=PSMA5 PE=1 SV=3	35	6	29	6	241	26.4	4.79	1.18995e+08	1.41097e+08	6.34468e+07
Q12765	Secernin-1 OS=Homo sapiens OX=9606 GN=SCRN1 PE=1 SV=2	27	10	40	10	414	46.4	4.75	5.07424e+08	1.86311e+08	6.32954e+07
O95302	Peptidyl-prolyl cis-trans isomerase FKBP9 OS=Homo sapiens OX=9606 GN=FKBP9 PE=1 SV=2	12	7	12	6	570	63	5.08	1.02144e+08	9.73067e+07	6.32607e+07
E7EX44	Caldesmon OS=Homo sapiens OX=9606 GN=CALD1 PE=1 SV=1	18	8	26	8	557	64.1	7.02	9.40493e+07	9.26847e+07	6.32205e+07
Q9UNN5	FAS-associated factor 1 OS=Homo sapiens OX=9606 GN=FAF1 PE=1 SV=2	12	7	15	7	650	73.9	4.88	9.47721e+07	9.71674e+07	6.31889e+07
Q05DH1	Proteasome subunit alpha type (Fragment) OS=Homo sapiens OX=9606 GN=PSMA7 PE=2 SV=1	34	6	28	6	238	26.7	8.87	1.06015e+08	1.40852e+08	6.31206e+07
J3KS15	Peptidyl-tRNA hydrolase ICT1, mitochondrial (Fragment) OS=Homo sapiens OX=9606 GN=MRPL58 PE=1 SV=1	28	5	9	5	192	21.9	9.72	8.34876e+07	6.70429e+07	6.29347e+07
P51398	28S ribosomal protein S29, mitochondrial OS=Homo sapiens OX=9606 GN=DAP3 PE=1 SV=1	28	10	29	10	398	45.5	8.88	1.53284e+08	2.71915e+08	6.28575e+07
B4E223	Protein SPT2 homolog OS=Homo sapiens OX=9606 PE=2 SV=1	7	4	8	4	629	68.5	9.85	4.78638e+07	5.89641e+07	6.28448e+07
O75530	Polycomb protein EED OS=Homo sapiens OX=9606 GN=EED PE=1 SV=2	18	7	13	7	441	50.2	7.03	1.2022e+07	4.22903e+07	6.27433e+07
P09669	Cytochrome c oxidase subunit 6C OS=Homo sapiens OX=9606 GN=COX6C PE=1 SV=2	33	3	14	3	75	8.8	10.39	7.0014e+07	1.19751e+08	6.26624e+07
Q9H1I8	Activating signal cointegrator 1 complex subunit 2 OS=Homo sapiens OX=9606 GN=ASCC2 PE=1 SV=3	6	3	6	3	757	86.3	5.16	3.94838e+07	2.39404e+07	6.24462e+07
Q9P275	Ubiquitin carboxyl-terminal hydrolase 36 OS=Homo sapiens OX=9606 GN=USP36 PE=1 SV=4	21	19	40	19	1123	122.8	9.7	7.7568e+07	8.46418e+07	6.24172e+07
Q86UY0	TXNDC5 protein OS=Homo sapiens OX=9606 GN=TXNDC5 PE=1 SV=1	25	7	23	7	360	40.3	5.83	1.12184e+08	2.01057e+08	6.23819e+07
H0YIC4	Citrate synthase (Fragment) OS=Homo sapiens OX=9606 GN=CS PE=1 SV=1	39	5	19	1	123	14.1	9.57	9.7042e+07	5.71915e+07	6.22735e+07
O00233	26S proteasome non-ATPase regulatory subunit 9 OS=Homo sapiens OX=9606 GN=PSMD9 PE=1 SV=3	35	7	15	7	223	24.7	6.95	2.42742e+07	2.28953e+08	6.22403e+07
P46109	Crk-like protein OS=Homo sapiens OX=9606 GN=CRKL PE=1 SV=1	39	9	20	9	303	33.8	6.74	3.89032e+07	1.56267e+08	6.22377e+07
D6RAX7	COP9 signalosome complex subunit 4 OS=Homo sapiens OX=9606 GN=COPS4 PE=1 SV=1	31	10	22	10	420	47.7	6.43	2.11721e+08	1.58277e+08	6.21852e+07
A0A7S5C400	IGH c2674_heavy_IGHV3-48_IGHD3-22_IGHJ3 (Fragment) OS=Homo sapiens OX=9606 PE=2 SV=1	23	2	2	1	128	14.2	4.93	8.87946e+06	2.9793e+07	6.21786e+07
P20592	Interferon-induced GTP-binding protein Mx2 OS=Homo sapiens OX=9606 GN=MX2 PE=1 SV=1	37	24	58	20	715	82	8.76	1.78406e+08	2.07239e+08	6.21755e+07
A0A2L0RI76	Butyryl-CoA dehydrogenase OS=Homo sapiens OX=9606 GN=IVD PE=3 SV=1	17	6	17	6	426	46.6	8.05	1.09178e+08	2.14277e+08	6.21678e+07
A0A7I2V5Y5	Kinesin-like protein OS=Homo sapiens OX=9606 GN=KIF23 PE=1 SV=1	14	12	22	12	974	111.6	8.5	1.20836e+08	5.81183e+07	6.21232e+07
Q8IYV9	Izumo sperm-egg fusion protein 1 OS=Homo sapiens OX=9606 GN=IZUMO1 PE=1 SV=2	2	1	2	1	350	38.9	6.54	7.09787e+07	2.62083e+07	6.2107e+07
Q8NBY1	Serine/threonine-protein kinase 26 OS=Homo sapiens OX=9606 GN=STK26 PE=1 SV=1	33	10	35	6	392	43.8	5.41	1.61155e+08	1.91815e+08	6.20998e+07
A0A140T9E9	Bromodomain-containing protein 2 (Fragment) OS=Homo sapiens OX=9606 GN=BRD2 PE=1 SV=1	20	12	18	9	807	88.4	9.09	1.39133e+08	1.6714e+08	6.20862e+07
Q53GS9	U4/U6.U5 tri-snRNP-associated protein 2 OS=Homo sapiens OX=9606 GN=USP39 PE=1 SV=2	24	11	45	11	565	65.3	8.91	4.32676e+08	3.76624e+08	6.20446e+07
A0A024R0Y2	Acetyl-CoA carboxylase 1 OS=Homo sapiens OX=9606 GN=hCG_30204 PE=4 SV=1	10	19	33	19	2268	257.1	6.61	1.087e+08	1.46968e+08	6.19575e+07
Q86VP6	Cullin-associated NEDD8-dissociated protein 1 OS=Homo sapiens OX=9606 GN=CAND1 PE=1 SV=2	11	12	26	12	1230	136.3	5.78	1.57674e+08	2.10394e+08	6.19477e+07
P29401	Transketolase OS=Homo sapiens OX=9606 GN=TKT PE=1 SV=3	29	13	45	13	623	67.8	7.66	2.62193e+08	2.56946e+08	6.17937e+07
Q86Y56	Dynein axonemal assembly factor 5 OS=Homo sapiens OX=9606 GN=DNAAF5 PE=1 SV=4	38	23	63	23	855	93.5	6.42	2.15103e+08	2.84578e+08	6.17547e+07
B3KPZ2	Microsomal prostaglandin E synthase 2 OS=Homo sapiens OX=9606 PE=2 SV=1	12	3	7	3	377	41.9	9.16	1.44479e+08	8.95468e+07	6.17459e+07
Q13619	Cullin-4A OS=Homo sapiens OX=9606 GN=CUL4A PE=1 SV=3	18	13	44	9	759	87.6	8.13	1.58481e+08	1.09543e+08	6.17214e+07
Q53F35	Acidic (Leucine-rich) nuclear phosphoprotein 32 family, member B variant (Fragment) OS=Homo sapiens OX=9606 PE=2 SV=1	29	7	25	3	250	28.7	4.06	1.58311e+08	3.14401e+08	6.15946e+07
P43897	Elongation factor Ts, mitochondrial OS=Homo sapiens OX=9606 GN=TSFM PE=1 SV=2	32	8	28	4	325	35.4	8.38	2.61021e+08	2.38761e+08	6.15597e+07
B7ZB41	cDNA, FLJ79405, highly similar to Homo sapiens solute carrier family 25, member 24, transcript variant 1, mRNA OS=Homo sapiens OX=9606 PE=2 SV=1	34	12	34	12	477	53.3	6.61	7.75539e+07	1.43083e+08	6.14754e+07
D6R9G1	Cell division protein kinase 7 OS=Homo sapiens OX=9606 GN=CDK7 PE=1 SV=1	19	5	18	4	253	28.5	6.87	7.57278e+07	6.7708e+07	6.1411e+07
H3BPE1	Microtubule-actin cross-linking factor 1, isoforms 1/2/3/5 OS=Homo sapiens OX=9606 GN=MACF1 PE=1 SV=1	5	32	45	29	7555	856.3	5.39	1.10053e+08	1.24268e+08	6.13154e+07
Q2TNB3	Cell migration-inducing protein 22 OS=Homo sapiens OX=9606 PE=2 SV=1	21	6	12	6	239	27.3	5.58	8.63116e+07	8.64541e+07	6.11007e+07
P37837	Transaldolase OS=Homo sapiens OX=9606 GN=TALDO1 PE=1 SV=2	18	6	14	6	337	37.5	6.81	1.2833e+08	1.2273e+08	6.10722e+07
P07996	Thrombospondin-1 OS=Homo sapiens OX=9606 GN=THBS1 PE=1 SV=2	23	20	57	19	1170	129.3	4.94	3.81119e+08	3.12143e+08	6.10636e+07
Q96SL4	Glutathione peroxidase 7 OS=Homo sapiens OX=9606 GN=GPX7 PE=1 SV=1	21	4	11	4	187	21	8.27	1.16963e+08	1.18261e+08	6.08333e+07
P48426	Phosphatidylinositol 5-phosphate 4-kinase type-2 alpha OS=Homo sapiens OX=9606 GN=PIP4K2A PE=1 SV=2	26	9	31	5	406	46.2	6.99	1.44413e+08	2.50475e+08	6.0691e+07
A8KAM9	Peptidyl-prolyl cis-trans isomerase E OS=Homo sapiens OX=9606 PE=2 SV=1	34	8	20	7	301	33.4	5.48	6.78611e+07	8.93128e+07	6.05213e+07
Q58FF6	Putative heat shock protein HSP 90-beta 4 OS=Homo sapiens OX=9606 GN=HSP90AB4P PE=5 SV=1	9	6	43	1	505	58.2	4.73	1.35797e+08	1.67211e+08	6.0497e+07
Q59EH3	Low molecular weight cytosolic acid phosphatase (Fragment) OS=Homo sapiens OX=9606 PE=2 SV=1	36	5	24	5	165	18.7	7.88	1.17454e+08	3.12744e+08	6.04089e+07
A0A669KB89	Protein scribble homolog OS=Homo sapiens OX=9606 GN=SCRIB PE=1 SV=1	17	19	33	19	1658	177.7	5.14	1.52911e+08	1.96581e+08	6.01627e+07
Q9HB07	MYG1 exonuclease OS=Homo sapiens OX=9606 GN=MYG1 PE=1 SV=3	36	10	32	8	376	42.5	6.77	1.90011e+08	2.65812e+08	6.01309e+07
P20020	Plasma membrane calcium-transporting ATPase 1 OS=Homo sapiens OX=9606 GN=ATP2B1 PE=1 SV=4	16	13	22	13	1220	134.6	5.91	7.74648e+07	9.74423e+07	5.99832e+07
O95071	E3 ubiquitin-protein ligase UBR5 OS=Homo sapiens OX=9606 GN=UBR5 PE=1 SV=2	9	18	34	18	2799	309.2	5.85	9.12212e+07	1.41416e+08	5.99757e+07
A8CG34	Nuclear envelope pore membrane protein POM 121C OS=Homo sapiens OX=9606 GN=POM121C PE=1 SV=3	10	9	19	9	1229	125	10.37	2.09377e+08	7.87814e+07	5.99238e+07
A6NKL6	Transmembrane protein 200C OS=Homo sapiens OX=9606 GN=TMEM200C PE=2 SV=2	1	1	3	1	621	63.9	10.08	3.86208e+07	1.51239e+07	5.99006e+07
Q8IX12	Cell division cycle and apoptosis regulator protein 1 OS=Homo sapiens OX=9606 GN=CCAR1 PE=1 SV=2	12	12	26	12	1150	132.7	5.76	2.86519e+08	3.25387e+08	5.98653e+07
A0A0G2JS82	AP-2 complex subunit alpha-2 (Fragment) OS=Homo sapiens OX=9606 GN=AP2A2 PE=1 SV=1	35	27	84	15	917	101.6	6.86	6.77299e+07	1.40802e+08	5.9768e+07
Q9ULJ7	Ankyrin repeat domain-containing protein 50 OS=Homo sapiens OX=9606 GN=ANKRD50 PE=1 SV=4	6	7	9	7	1429	155.8	6.6	3.34944e+07	6.23039e+07	5.96517e+07
Q8WUA4	General transcription factor 3C polypeptide 2 OS=Homo sapiens OX=9606 GN=GTF3C2 PE=1 SV=2	10	7	12	6	911	100.6	7.31	1.10449e+08	7.81267e+07	5.96044e+07
Q9BXT2	Voltage-dependent calcium channel gamma-6 subunit OS=Homo sapiens OX=9606 GN=CACNG6 PE=1 SV=1	3	1	7	1	260	28.1	9.17	9.86913e+07	1.91144e+08	5.95065e+07
Q9UM02	Prolyl endopeptidase OS=Homo sapiens OX=9606 PE=2 SV=1	16	9	22	9	710	80.7	5.86	8.42267e+07	6.69812e+07	5.94417e+07
O14556	Glyceraldehyde-3-phosphate dehydrogenase, testis-specific OS=Homo sapiens OX=9606 GN=GAPDHS PE=1 SV=2	4	2	19	1	408	44.5	8.19	2.81513e+07	2.37968e+07	5.94391e+07
A0A024R580	Calcium-activated neutral proteinase 1 OS=Homo sapiens OX=9606 GN=CAPN1 PE=3 SV=1	8	6	13	6	713	81.8	5.82	5.26972e+07	9.39264e+07	5.94283e+07
P28370	Probable global transcription activator SNF2L1 OS=Homo sapiens OX=9606 GN=SMARCA1 PE=1 SV=2	17	19	71	9	1054	122.5	8.09	4.93652e+07	5.04813e+07	5.93901e+07
Q16836	Hydroxyacyl-coenzyme A dehydrogenase, mitochondrial OS=Homo sapiens OX=9606 GN=HADH PE=1 SV=3	32	8	19	8	314	34.3	8.85	2.03405e+08	1.98909e+08	5.91065e+07
A8K097	cDNA FLJ78373, highly similar to Homo sapiens PCI domain containing 2, mRNA OS=Homo sapiens OX=9606 PE=2 SV=1	31	10	33	10	399	46	8.34	7.03857e+07	9.72783e+07	5.88936e+07
C9JU34	Ras-responsive element-binding protein 1 (Fragment) OS=Homo sapiens OX=9606 GN=RREB1 PE=1 SV=1	1	1	1	1	778	85.4	8.66	4.54775e+07	5.08026e+07	5.87167e+07
Q4KMQ1	Taperin OS=Homo sapiens OX=9606 GN=TPRN PE=1 SV=2	6	3	5	3	711	75.5	7.25	4.77379e+07	5.20162e+07	5.86906e+07
Q02252	Methylmalonate-semialdehyde dehydrogenase [acylating], mitochondrial OS=Homo sapiens OX=9606 GN=ALDH6A1 PE=1 SV=2	35	15	41	15	535	57.8	8.5	2.47519e+08	2.51322e+08	5.86531e+07
O00291	Huntingtin-interacting protein 1 OS=Homo sapiens OX=9606 GN=HIP1 PE=1 SV=5	11	11	18	11	1037	116.1	5.3	1.20996e+08	8.33769e+07	5.86485e+07
P58546	Myotrophin OS=Homo sapiens OX=9606 GN=MTPN PE=1 SV=2	42	5	28	5	118	12.9	5.52	1.49897e+08	1.99553e+08	5.8577e+07
P18031	Tyrosine-protein phosphatase non-receptor type 1 OS=Homo sapiens OX=9606 GN=PTPN1 PE=1 SV=1	49	17	41	17	435	49.9	6.27	2.57435e+08	3.77652e+08	5.85493e+07
U3KQT1	S-formylglutathione hydrolase OS=Homo sapiens OX=9606 GN=ESD PE=1 SV=2	42	8	30	8	262	29	7.33	2.2621e+08	1.55652e+08	5.85071e+07
O95299	NADH dehydrogenase [ubiquinone] 1 alpha subcomplex subunit 10, mitochondrial OS=Homo sapiens OX=9606 GN=NDUFA10 PE=1 SV=1	24	8	26	8	355	40.7	8.48	1.82904e+08	1.46543e+08	5.84352e+07
A0A384MTQ5	Terpene cyclase/mutase family member OS=Homo sapiens OX=9606 PE=2 SV=1	13	8	14	8	732	83.2	6.61	8.2359e+07	7.09161e+07	5.83353e+07
H0YEH2	Pumilio homolog 1 (Fragment) OS=Homo sapiens OX=9606 GN=PUM1 PE=1 SV=1	5	5	7	4	1125	120.2	6.8	3.98467e+07	3.65045e+07	5.81724e+07
Q13217	DnaJ homolog subfamily C member 3 OS=Homo sapiens OX=9606 GN=DNAJC3 PE=1 SV=1	25	11	28	11	504	57.5	6.15	1.59372e+08	1.79147e+08	5.81494e+07
A0A0J9YXE4	Armadillo repeat-containing protein 10 (Fragment) OS=Homo sapiens OX=9606 GN=ARMC10 PE=1 SV=1	33	5	10	5	212	23.5	7.01	8.31359e+07	1.13963e+08	5.80714e+07
P06703	Protein S100-A6 OS=Homo sapiens OX=9606 GN=S100A6 PE=1 SV=1	17	2	8	2	90	10.2	5.48	3.28294e+08	2.00978e+08	5.79956e+07
A0A384MTJ7	Epididymis secretory sperm binding protein OS=Homo sapiens OX=9606 PE=2 SV=1	28	11	34	9	517	57.2	6.99	6.72723e+07	1.56368e+08	5.79476e+07
A0A7I2V4W4	Serine/threonine-protein kinase TBK1 OS=Homo sapiens OX=9606 GN=TBK1 PE=1 SV=1	24	13	25	13	695	79.6	6.83	5.33984e+07	6.66626e+07	5.79189e+07
Q9Y2A7	Nck-associated protein 1 OS=Homo sapiens OX=9606 GN=NCKAP1 PE=1 SV=1	16	14	29	14	1128	128.7	6.62	1.53239e+08	2.24071e+08	5.77667e+07
Q8WVX9	Fatty acyl-CoA reductase 1 OS=Homo sapiens OX=9606 GN=FAR1 PE=1 SV=1	14	6	9	6	515	59.3	9.17	6.01043e+07	5.36537e+07	5.75542e+07
P61956	Small ubiquitin-related modifier 2 OS=Homo sapiens OX=9606 GN=SUMO2 PE=1 SV=3	23	2	18	2	95	10.9	5.5	1.07281e+08	1.45613e+08	5.75014e+07
A3KN83	Protein strawberry notch homolog 1 OS=Homo sapiens OX=9606 GN=SBNO1 PE=1 SV=1	5	7	15	7	1393	154.2	7.88	9.22207e+07	7.86792e+07	5.74867e+07
P11234	Ras-related protein Ral-B OS=Homo sapiens OX=9606 GN=RALB PE=1 SV=1	27	6	20	4	206	23.4	6.62	1.30107e+08	1.14646e+08	5.74596e+07
A0A7P0TBJ4	Recombining-binding protein suppressor of hairless (Fragment) OS=Homo sapiens OX=9606 GN=RBPJ PE=1 SV=1	22	8	26	8	434	48.8	7.72	3.62481e+07	7.601e+07	5.74434e+07
B4DM33	cDNA FLJ52068, highly similar to Microtubule-associated protein RP/EB family member 1 OS=Homo sapiens OX=9606 PE=2 SV=1	47	8	25	7	238	26.6	5.29	1.32828e+08	1.32656e+08	5.73809e+07
Q6DD88	Atlastin-3 OS=Homo sapiens OX=9606 GN=ATL3 PE=1 SV=1	33	12	27	12	541	60.5	5.66	9.30369e+07	2.62074e+08	5.73371e+07
Q92646	Histone H2A OS=Homo sapiens OX=9606 GN=H2A/k PE=3 SV=1	9	1	7	1	115	12.6	10.9	1.11152e+07	7.43532e+06	5.72608e+07
P15927	Replication protein A 32 kDa subunit OS=Homo sapiens OX=9606 GN=RPA2 PE=1 SV=1	43	6	21	6	270	29.2	6.15	1.55455e+08	1.64447e+08	5.72033e+07
P67775	Serine/threonine-protein phosphatase 2A catalytic subunit alpha isoform OS=Homo sapiens OX=9606 GN=PPP2CA PE=1 SV=1	47	11	31	2	309	35.6	5.54	2.26907e+08	4.17814e+08	5.71564e+07
Q8WXI9	Transcriptional repressor p66-beta OS=Homo sapiens OX=9606 GN=GATAD2B PE=1 SV=1	33	13	45	12	593	65.2	9.7	8.08753e+07	1.71292e+08	5.71139e+07
Q14240	Eukaryotic initiation factor 4A-II OS=Homo sapiens OX=9606 GN=EIF4A2 PE=1 SV=2	54	19	130	8	407	46.4	5.48	2.4934e+08	2.17254e+08	5.70561e+07
O60524	Nuclear export mediator factor NEMF OS=Homo sapiens OX=9606 GN=NEMF PE=1 SV=4	9	9	14	9	1076	122.9	6.35	1.06441e+08	9.04664e+07	5.6921e+07
P52435	DNA-directed RNA polymerase II subunit RPB11-a OS=Homo sapiens OX=9606 GN=POLR2J PE=1 SV=1	39	4	17	4	117	13.3	5.86	3.12531e+07	7.37379e+06	5.69117e+07
Q9Y295	Developmentally-regulated GTP-binding protein 1 OS=Homo sapiens OX=9606 GN=DRG1 PE=1 SV=1	34	11	27	10	367	40.5	8.9	1.46858e+08	1.61557e+08	5.68949e+07
P17252	Protein kinase C alpha type OS=Homo sapiens OX=9606 GN=PRKCA PE=1 SV=4	36	18	56	12	672	76.7	7.05	3.39782e+08	4.8123e+08	5.67392e+07
Q6NS36	Ferritin (Fragment) OS=Homo sapiens OX=9606 GN=FTH1 PE=2 SV=1	13	3	12	3	232	26.2	6.52	1.36872e+08	1.21608e+08	5.67148e+07
P08559	Pyruvate dehydrogenase E1 component subunit alpha, somatic form, mitochondrial OS=Homo sapiens OX=9606 GN=PDHA1 PE=1 SV=3	26	9	34	9	390	43.3	8.06	2.79186e+08	1.87248e+08	5.66399e+07
Q96QR8	Transcriptional activator protein Pur-beta OS=Homo sapiens OX=9606 GN=PURB PE=1 SV=3	37	7	26	7	312	33.2	5.43	1.80576e+08	1.12955e+08	5.64587e+07
O14602	Eukaryotic translation initiation factor 1A, Y-chromosomal OS=Homo sapiens OX=9606 GN=EIF1AY PE=1 SV=4	26	4	12	1	144	16.4	5.24	1.33774e+08	9.90383e+07	5.63744e+07
Q9P287	BRCA2 and CDKN1A-interacting protein OS=Homo sapiens OX=9606 GN=BCCIP PE=1 SV=1	44	12	34	12	314	36	4.61	1.12993e+08	2.17465e+08	5.63606e+07
P07585	Decorin OS=Homo sapiens OX=9606 GN=DCN PE=1 SV=1	6	2	2	1	359	39.7	8.54	5.98562e+07	1.5592e+08	5.63592e+07
O76003	Glutaredoxin-3 OS=Homo sapiens OX=9606 GN=GLRX3 PE=1 SV=2	42	12	42	12	335	37.4	5.39	3.14786e+08	2.60926e+08	5.6351e+07
D9IVD5	Nuclear factor interleukin-3-regulated protein OS=Homo sapiens OX=9606 GN=NFIL3 PE=2 SV=1	25	10	21	10	462	51.4	7.18	6.50784e+07	6.9868e+07	5.6343e+07
J3KMZ8	Zinc finger protein ubi-d4 OS=Homo sapiens OX=9606 GN=DPF2 PE=1 SV=1	35	11	38	10	405	45.8	6.98	6.48916e+07	1.62578e+08	5.63413e+07
A8K3S3	Kinesin-like protein OS=Homo sapiens OX=9606 PE=2 SV=1	25	15	40	15	725	81.3	7.83	1.32545e+08	1.41037e+08	5.61995e+07
F5H5N1	Complex I-20kD OS=Homo sapiens OX=9606 GN=NDUFS7 PE=1 SV=1	18	3	18	3	182	19.8	9.5	7.50055e+07	6.21027e+07	5.61943e+07
Q9BTT0	Acidic leucine-rich nuclear phosphoprotein 32 family member E OS=Homo sapiens OX=9606 GN=ANP32E PE=1 SV=1	33	6	35	6	268	30.7	3.85	3.23997e+08	5.17822e+08	5.61085e+07
A0A3B3ITW3	ATP-binding cassette sub-family D member 3 OS=Homo sapiens OX=9606 GN=ABCD3 PE=1 SV=2	30	16	61	16	659	75.4	9.39	1.72199e+08	2.59559e+08	5.60673e+07
A0A1V0E403	TAP2 OS=Homo sapiens OX=9606 PE=3 SV=1	16	8	18	8	703	77.6	7.85	1.78282e+08	4.37368e+07	5.60434e+07
P04899	Guanine nucleotide-binding protein G(i) subunit alpha-2 OS=Homo sapiens OX=9606 GN=GNAI2 PE=1 SV=3	46	12	58	7	355	40.4	5.54	2.85322e+08	4.77086e+08	5.60424e+07
Q01804	OTU domain-containing protein 4 OS=Homo sapiens OX=9606 GN=OTUD4 PE=1 SV=4	23	19	42	19	1114	124	6.71	4.33918e+07	8.79808e+07	5.59591e+07
Q92783	Signal transducing adapter molecule 1 OS=Homo sapiens OX=9606 GN=STAM PE=1 SV=3	11	5	7	5	540	59.1	4.82	4.92865e+07	7.20622e+07	5.58655e+07
Q06787	Synaptic functional regulator FMR1 OS=Homo sapiens OX=9606 GN=FMR1 PE=1 SV=1	16	10	28	7	632	71.1	7.42	9.81259e+07	7.84546e+07	5.58017e+07
A0A7I2V3R0	Histone H2A (Fragment) OS=Homo sapiens OX=9606 GN=MACROH2A2 PE=1 SV=1	69	6	47	3	71	7.7	10.36	1.05674e+07	3.84345e+07	5.57807e+07
Q9BW61	DET1- and DDB1-associated protein 1 OS=Homo sapiens OX=9606 GN=DDA1 PE=1 SV=1	12	1	1	1	102	11.8	8.68	2.43717e+07	5.23326e+07	5.57698e+07
J3KR23	IST1 homolog (Fragment) OS=Homo sapiens OX=9606 GN=IST1 PE=1 SV=1	9	3	7	3	289	31.2	4.75	4.70855e+07	8.97191e+07	5.56375e+07
A2VCL5	Flotillin (Fragment) OS=Homo sapiens OX=9606 GN=FLOT1 PE=2 SV=1	14	3	3	3	237	26.3	5.88	1.1208e+08	5.68276e+07	5.56301e+07
Q6NUK7	Tyrosine-protein kinase (Fragment) OS=Homo sapiens OX=9606 GN=LYN PE=2 SV=1	15	8	24	6	582	65.8	9.09	3.63517e+07	4.13662e+07	5.55495e+07
Q14320	Protein FAM50A OS=Homo sapiens OX=9606 GN=FAM50A PE=1 SV=2	16	4	17	4	339	40.2	6.83	3.46105e+07	1.17193e+08	5.5538e+07
P52209	6-phosphogluconate dehydrogenase, decarboxylating OS=Homo sapiens OX=9606 GN=PGD PE=1 SV=3	27	10	20	10	483	53.1	7.23	8.03014e+07	1.12947e+08	5.54157e+07
P61077	Ubiquitin-conjugating enzyme E2 D3 OS=Homo sapiens OX=9606 GN=UBE2D3 PE=1 SV=1	29	3	15	2	147	16.7	7.8	1.13328e+08	1.88142e+08	5.53983e+07
P11216	Glycogen phosphorylase, brain form OS=Homo sapiens OX=9606 GN=PYGB PE=1 SV=5	21	15	29	12	843	96.6	6.86	1.05631e+08	1.02738e+08	5.52639e+07
Q99961	Endophilin-A2 OS=Homo sapiens OX=9606 GN=SH3GL1 PE=1 SV=1	27	8	18	8	368	41.5	5.43	1.20093e+08	1.2064e+08	5.50644e+07
A0A024R9R8	Synaptosomal-associated protein, 23kDa, isoform CRA_b OS=Homo sapiens OX=9606 GN=SNAP23 PE=4 SV=1	15	2	8	2	158	17.8	4.69	5.94374e+06	1.91041e+07	5.48085e+07
A0A0U1RRH6	PHD finger protein 14 OS=Homo sapiens OX=9606 GN=PHF14 PE=1 SV=1	11	10	23	10	948	106.9	5.34	2.89876e+07	1.0188e+07	5.47617e+07
Q9Y2Z0	Protein SGT1 homolog OS=Homo sapiens OX=9606 GN=SUGT1 PE=1 SV=3	44	12	41	12	365	41	5.16	2.81927e+08	3.88416e+08	5.46726e+07
X6RM59	5'-nucleotidase OS=Homo sapiens OX=9606 GN=NT5C3A PE=1 SV=1	32	9	14	9	331	37.4	6.87	6.15744e+07	7.09373e+07	5.46047e+07
Q9UJZ1	Stomatin-like protein 2, mitochondrial OS=Homo sapiens OX=9606 GN=STOML2 PE=1 SV=1	47	11	51	11	356	38.5	7.39	2.81384e+08	2.92204e+08	5.44916e+07
Q92615	La-related protein 4B OS=Homo sapiens OX=9606 GN=LARP4B PE=1 SV=3	21	11	23	11	738	80.5	6.92	8.95217e+07	2.16212e+08	5.44521e+07
Q9HC35	Echinoderm microtubule-associated protein-like 4 OS=Homo sapiens OX=9606 GN=EML4 PE=1 SV=3	14	12	25	12	981	108.8	6.4	2.19854e+08	1.00587e+08	5.43948e+07
Q9H3N1	Thioredoxin-related transmembrane protein 1 OS=Homo sapiens OX=9606 GN=TMX1 PE=1 SV=1	10	3	9	3	280	31.8	4.98	5.80474e+07	8.09125e+07	5.42622e+07
Q9H3P7	Golgi resident protein GCP60 OS=Homo sapiens OX=9606 GN=ACBD3 PE=1 SV=4	40	15	45	15	528	60.6	5.06	2.42896e+08	4.09565e+08	5.42519e+07
H0YIV4	Nucleosome assembly protein 1-like 1 (Fragment) OS=Homo sapiens OX=9606 GN=NAP1L1 PE=1 SV=1	27	7	31	1	385	44.7	4.49	1.60803e+08	5.27665e+08	5.42378e+07
A0A384NKS6	Clusterin OS=Homo sapiens OX=9606 PE=2 SV=1	19	7	20	7	501	57.8	6.68	1.42066e+08	8.00193e+07	5.39497e+07
Q7Z417	Nuclear fragile X mental retardation-interacting protein 2 OS=Homo sapiens OX=9606 GN=NUFIP2 PE=1 SV=1	14	8	23	8	695	76.1	8.7	2.07607e+07	6.96012e+07	5.39347e+07
A0A5F9ZHN7	Phosphatidylinositol-3-phosphatase SAC1 OS=Homo sapiens OX=9606 GN=SACM1L PE=1 SV=1	26	14	31	14	609	69.4	7.12	1.77061e+08	1.78241e+08	5.39104e+07
Q6MZT2	Receptor protein-tyrosine kinase OS=Homo sapiens OX=9606 GN=DKFZp686D1354 PE=2 SV=1	12	7	10	7	855	96.7	5.36	5.73721e+07	4.30698e+07	5.39078e+07
Q15645	Pachytene checkpoint protein 2 homolog OS=Homo sapiens OX=9606 GN=TRIP13 PE=1 SV=2	33	12	39	12	432	48.5	6.09	1.35187e+08	2.7367e+08	5.38733e+07
M0QXH4	Hyaluronan synthase 1 OS=Homo sapiens OX=9606 GN=HAS1 PE=1 SV=1	4	1	1	1	214	23.6	4.89	1.42802e+08	1.83888e+08	5.38727e+07
Q96BP3	Peptidylprolyl isomerase domain and WD repeat-containing protein 1 OS=Homo sapiens OX=9606 GN=PPWD1 PE=1 SV=1	12	7	17	7	646	73.5	7.15	7.58303e+07	7.50222e+07	5.38642e+07
Q9Y333	U6 snRNA-associated Sm-like protein LSm2 OS=Homo sapiens OX=9606 GN=LSM2 PE=1 SV=1	52	3	17	3	95	10.8	6.52	5.5048e+07	4.14615e+07	5.3722e+07
O15498	Synaptobrevin homolog YKT6 OS=Homo sapiens OX=9606 GN=YKT6 PE=1 SV=1	26	5	13	5	198	22.4	6.92	2.74461e+08	2.04939e+08	5.36317e+07
Q69YN2	CWF19-like protein 1 OS=Homo sapiens OX=9606 GN=CWF19L1 PE=1 SV=2	12	6	14	6	538	60.6	7.24	6.67328e+07	6.85492e+07	5.35558e+07
Q8ND82	Zinc finger protein 280C OS=Homo sapiens OX=9606 GN=ZNF280C PE=1 SV=1	15	9	19	9	737	83	9.11	4.17876e+07	3.05535e+07	5.35269e+07
P0C7P0	CDGSH iron-sulfur domain-containing protein 3, mitochondrial OS=Homo sapiens OX=9606 GN=CISD3 PE=1 SV=1	15	3	6	3	127	14.2	10.55	6.21446e+07	8.21143e+07	5.35196e+07
Q5VTL8	Pre-mRNA-splicing factor 38B OS=Homo sapiens OX=9606 GN=PRPF38B PE=1 SV=1	16	5	15	5	546	64.4	10.54	6.10703e+07	1.21293e+08	5.34741e+07
O15514	DNA-directed RNA polymerase II subunit RPB4 OS=Homo sapiens OX=9606 GN=POLR2D PE=1 SV=1	42	4	13	4	142	16.3	4.79	9.05861e+06	1.0653e+07	5.33888e+07
Q6P996	Pyridoxal-dependent decarboxylase domain-containing protein 1 OS=Homo sapiens OX=9606 GN=PDXDC1 PE=1 SV=2	15	9	17	9	788	86.7	5.38	3.54874e+07	8.42599e+07	5.33174e+07
Q10567	AP-1 complex subunit beta-1 OS=Homo sapiens OX=9606 GN=AP1B1 PE=1 SV=2	34	25	91	5	949	104.6	5.06	3.9971e+07	9.69152e+07	5.32282e+07
Q14376	UDP-glucose 4-epimerase OS=Homo sapiens OX=9606 GN=GALE PE=1 SV=2	59	12	39	12	348	38.3	6.73	2.67698e+08	2.94219e+08	5.31572e+07
B7ZAK9	cDNA, FLJ79223, highly similar to Nucleosome assembly protein 1-like 4 OS=Homo sapiens OX=9606 PE=2 SV=1	28	8	30	7	384	43.8	4.73	2.40634e+08	4.22986e+08	5.30923e+07
M0QYG6	Uncharacterized protein (Fragment) OS=Homo sapiens OX=9606 PE=4 SV=1	7	1	4	1	137	14.6	11.55	5.47553e+07	4.69103e+07	5.30008e+07
P30046	D-dopachrome decarboxylase OS=Homo sapiens OX=9606 GN=DDT PE=1 SV=3	11	1	2	1	118	12.7	7.3	6.6824e+07	1.86109e+08	5.29538e+07
Q9NPQ8	Synembryn-A OS=Homo sapiens OX=9606 GN=RIC8A PE=1 SV=3	37	14	28	14	531	59.7	5.33	1.66032e+08	1.68954e+08	5.29438e+07
Q9NXH8	Torsin-4A OS=Homo sapiens OX=9606 GN=TOR4A PE=1 SV=2	8	3	4	3	423	46.9	9.94	2.72107e+07	2.82887e+07	5.29125e+07
Q5K651	Sterile alpha motif domain-containing protein 9 OS=Homo sapiens OX=9606 GN=SAMD9 PE=1 SV=1	2	3	7	3	1589	184.2	7.83	3.54562e+07	6.83657e+07	5.28778e+07
P51648	Aldehyde dehydrogenase family 3 member A2 OS=Homo sapiens OX=9606 GN=ALDH3A2 PE=1 SV=1	16	7	15	6	485	54.8	7.88	7.08946e+07	8.60124e+07	5.27939e+07
Q53HL2	Borealin OS=Homo sapiens OX=9606 GN=CDCA8 PE=1 SV=2	28	6	13	6	280	31.3	9.86	6.37701e+07	2.77815e+07	5.26207e+07
P47895	Aldehyde dehydrogenase family 1 member A3 OS=Homo sapiens OX=9606 GN=ALDH1A3 PE=1 SV=2	25	10	18	8	512	56.1	7.25	1.44954e+08	1.28594e+08	5.24805e+07
P30043	Flavin reductase (NADPH) OS=Homo sapiens OX=9606 GN=BLVRB PE=1 SV=3	46	6	31	6	206	22.1	7.65	2.15061e+08	1.653e+08	5.2411e+07
A0A087WT12	Glutathione peroxidase OS=Homo sapiens OX=9606 GN=GPX4 PE=1 SV=1	38	8	29	8	233	26.9	10.07	2.30419e+08	2.44631e+08	5.22821e+07
Q8N567	Zinc finger CCHC domain-containing protein 9 OS=Homo sapiens OX=9606 GN=ZCCHC9 PE=1 SV=2	9	2	7	2	271	30.5	9.17	3.39596e+07	4.48703e+07	5.2209e+07
Q13509	Tubulin beta-3 chain OS=Homo sapiens OX=9606 GN=TUBB3 PE=1 SV=2	51	17	255	3	450	50.4	4.93	2.67542e+08	2.21008e+08	5.2153e+07
A0A2R8YCH5	Catenin beta-1 (Fragment) OS=Homo sapiens OX=9606 GN=CTNNB1 PE=1 SV=1	28	16	31	12	779	85.2	5.92	9.30792e+07	1.5685e+08	5.21456e+07
P15121	Aldo-keto reductase family 1 member B1 OS=Homo sapiens OX=9606 GN=AKR1B1 PE=1 SV=3	28	7	19	6	316	35.8	6.98	2.36817e+08	1.59608e+08	5.21203e+07
Q6LES9	RFC5 protein (Fragment) OS=Homo sapiens OX=9606 GN=RFC5 PE=2 SV=1	33	9	34	9	340	38.4	6.95	1.34402e+08	1.70029e+08	5.20431e+07
Q13257	Mitotic spindle assembly checkpoint protein MAD2A OS=Homo sapiens OX=9606 GN=MAD2L1 PE=1 SV=1	21	4	14	4	205	23.5	5.08	1.31706e+08	1.1864e+08	5.18849e+07
Q9BYD6	39S ribosomal protein L1, mitochondrial OS=Homo sapiens OX=9606 GN=MRPL1 PE=1 SV=2	40	9	30	9	325	36.9	8.78	1.45058e+08	1.71989e+08	5.18587e+07
G3V2B9	Alpha-1-antitrypsin (Fragment) OS=Homo sapiens OX=9606 GN=SERPINA1 PE=1 SV=1	21	3	5	1	105	11.8	4.64	6.80549e+07	5.514e+07	5.18544e+07
Q99988	Growth/differentiation factor 15 OS=Homo sapiens OX=9606 GN=GDF15 PE=1 SV=3	20	5	12	5	308	34.1	9.66	7.11312e+07	6.68375e+07	5.16824e+07
Q8WYA6	Beta-catenin-like protein 1 OS=Homo sapiens OX=9606 GN=CTNNBL1 PE=1 SV=1	21	12	33	12	563	65.1	5.05	1.17953e+08	1.62467e+08	5.14532e+07
Q9BZ95	Histone-lysine N-methyltransferase NSD3 OS=Homo sapiens OX=9606 GN=NSD3 PE=1 SV=1	7	7	11	7	1437	161.5	8.21	5.6016e+07	3.13635e+07	5.13959e+07
Q14232	Translation initiation factor eIF-2B subunit alpha OS=Homo sapiens OX=9606 GN=EIF2B1 PE=1 SV=1	38	10	13	10	305	33.7	7.33	1.46292e+08	1.02484e+08	5.12279e+07
E9PI99	Nuclear transcription factor Y subunit gamma (Fragment) OS=Homo sapiens OX=9606 GN=NFYC PE=1 SV=1	15	2	7	2	141	16.2	7.27	1.04116e+08	1.14426e+08	5.12146e+07
P68366	Tubulin alpha-4A chain OS=Homo sapiens OX=9606 GN=TUBA4A PE=1 SV=1	57	20	251	4	448	49.9	5.06	1.51738e+08	5.89577e+08	5.11979e+07
A0A024R228	Heterogeneous nuclear ribonucleoprotein K OS=Homo sapiens OX=9606 GN=HNRPK PE=4 SV=1	60	23	442	1	463	51.2	5.64	2.38311e+07	2.26245e+08	5.11904e+07
Q9NYU2	UDP-glucose:glycoprotein glucosyltransferase 1 OS=Homo sapiens OX=9606 GN=UGGT1 PE=1 SV=3	10	13	17	13	1555	177.1	5.63	4.78128e+07	9.47252e+07	5.11719e+07
P17812	CTP synthase 1 OS=Homo sapiens OX=9606 GN=CTPS1 PE=1 SV=2	37	20	66	20	591	66.6	6.46	3.72447e+08	3.47061e+08	5.11592e+07
Q9NWU5	39S ribosomal protein L22, mitochondrial OS=Homo sapiens OX=9606 GN=MRPL22 PE=1 SV=1	24	4	20	4	206	23.6	9.94	1.39405e+08	1.12373e+08	5.1125e+07
Q02978	Mitochondrial 2-oxoglutarate/malate carrier protein OS=Homo sapiens OX=9606 GN=SLC25A11 PE=1 SV=3	43	11	38	11	314	34	9.91	5.88756e+07	9.6703e+07	5.0919e+07
B4DDI8	cDNA FLJ53704, moderately similar to Nascent polypeptide-associated complex subunit alpha OS=Homo sapiens OX=9606 PE=2 SV=1	25	3	23	3	169	18.3	3.92	1.09799e+08	9.64951e+07	5.09125e+07
C9JH19	Cathepsin D OS=Homo sapiens OX=9606 GN=CTSD PE=1 SV=2	16	6	11	6	451	48.6	7.84	1.14306e+07	3.03864e+07	5.09106e+07
D3DUR9	Zinc finger protein 384, isoform CRA_a OS=Homo sapiens OX=9606 GN=ZNF384 PE=4 SV=1	6	2	16	2	576	63.1	8.95	2.5837e+07	2.93868e+07	5.09061e+07
A0A1W2PQ77	Golgi SNAP receptor complex member 2 OS=Homo sapiens OX=9606 GN=GOSR2 PE=1 SV=1	13	2	6	2	164	19.4	9.36	8.40393e+07	3.86888e+07	5.07854e+07
Q15631	Translin OS=Homo sapiens OX=9606 GN=TSN PE=1 SV=1	26	5	8	5	228	26.2	6.44	8.62875e+07	1.17754e+08	5.07467e+07
Q8IV08	5'-3' exonuclease PLD3 OS=Homo sapiens OX=9606 GN=PLD3 PE=1 SV=1	6	3	8	3	490	54.7	6.47	1.13556e+08	7.26887e+07	5.07129e+07
Q9NPF5	DNA methyltransferase 1-associated protein 1 OS=Homo sapiens OX=9606 GN=DMAP1 PE=1 SV=1	20	7	16	7	467	53	9.5	3.06258e+07	4.24333e+07	5.06775e+07
Q0VG54	TNS1 protein OS=Homo sapiens OX=9606 GN=TNS1 PE=2 SV=1	7	7	11	6	1713	183	7.83	1.62189e+07	2.94999e+07	5.06565e+07
A7E2F7	CAP-GLY domain containing linker protein 2 OS=Homo sapiens OX=9606 GN=CLIP2 PE=2 SV=1	7	5	5	5	1011	111.7	6.76	2.98053e+07	5.02188e+07	5.06371e+07
A0A0A0MTI0	Pre-B-cell leukemia transcription factor 1 OS=Homo sapiens OX=9606 GN=PBX1 PE=1 SV=1	26	6	13	6	342	37	7.56	3.1022e+07	4.53174e+07	5.05602e+07
H0YB56	Protein LYRIC (Fragment) OS=Homo sapiens OX=9606 GN=MTDH PE=1 SV=1	41	6	24	1	224	24.5	9.76	1.03869e+08	5.30297e+07	5.05291e+07
P28070	Proteasome subunit beta type-4 OS=Homo sapiens OX=9606 GN=PSMB4 PE=1 SV=4	13	3	8	3	264	29.2	5.97	6.1439e+07	6.3222e+07	5.04785e+07
F8W7C6	60S ribosomal protein L10 OS=Homo sapiens OX=9606 GN=RPL10 PE=1 SV=2	43	7	84	1	163	18.6	9.95	1.18146e+08	1.36306e+08	5.04137e+07
Q9NQ50	39S ribosomal protein L40, mitochondrial OS=Homo sapiens OX=9606 GN=MRPL40 PE=1 SV=1	25	4	7	4	206	24.5	9.63	1.36349e+07	6.27125e+07	5.03795e+07
P26196	Probable ATP-dependent RNA helicase DDX6 OS=Homo sapiens OX=9606 GN=DDX6 PE=1 SV=2	35	12	41	12	483	54.4	8.66	1.69496e+08	1.76747e+08	5.0344e+07
P59665	Neutrophil defensin 1 OS=Homo sapiens OX=9606 GN=DEFA1 PE=1 SV=1	19	2	6	2	94	10.2	6.99	3.17852e+07	1.06906e+07	5.02879e+07
B3KRV7	Lipoprotein lipase OS=Homo sapiens OX=9606 PE=2 SV=1	23	9	15	9	461	51.7	8.02	5.3673e+07	2.64264e+07	5.02517e+07
G3V167	Poly [ADP-ribose] polymerase OS=Homo sapiens OX=9606 GN=PARP2 PE=1 SV=1	4	2	6	2	531	60.2	8.91	2.83842e+07	8.06953e+07	5.01754e+07
P62633	CCHC-type zinc finger nucleic acid binding protein OS=Homo sapiens OX=9606 GN=CNBP PE=1 SV=1	35	5	25	5	177	19.5	7.71	1.92205e+08	1.82177e+08	5.01517e+07
A0A7P0T8J7	AAR2 splicing factor homolog OS=Homo sapiens OX=9606 GN=AAR2 PE=1 SV=1	2	1	3	1	329	37.4	6.13	1.4793e+08	4.00805e+07	5.00526e+07
Q9NP77	RNA polymerase II subunit A C-terminal domain phosphatase SSU72 OS=Homo sapiens OX=9606 GN=SSU72 PE=1 SV=1	18	3	10	3	194	22.6	5.33	4.18772e+07	3.49453e+07	4.99986e+07
Q92541	RNA polymerase-associated protein RTF1 homolog OS=Homo sapiens OX=9606 GN=RTF1 PE=1 SV=4	22	14	38	14	710	80.3	8.15	1.02237e+08	2.16141e+08	4.98501e+07
P00167	Cytochrome b5 OS=Homo sapiens OX=9606 GN=CYB5A PE=1 SV=2	32	3	15	3	134	15.3	4.96	6.74485e+07	1.30465e+08	4.97408e+07
E9PH57	Transcription factor 4 OS=Homo sapiens OX=9606 GN=TCF4 PE=1 SV=2	16	7	17	6	773	83.4	7.47	1.00066e+08	2.39911e+08	4.96432e+07
H0YJX2	26S proteasome regulatory subunit 10B (Fragment) OS=Homo sapiens OX=9606 GN=PSMC6 PE=1 SV=1	55	4	5	1	67	7.7	5.38	2.60724e+07	1.82043e+07	4.96029e+07
P23381	Tryptophan--tRNA ligase, cytoplasmic OS=Homo sapiens OX=9606 GN=WARS1 PE=1 SV=2	19	7	21	7	471	53.1	6.23	1.23389e+08	1.44921e+08	4.95165e+07
P17655	Calpain-2 catalytic subunit OS=Homo sapiens OX=9606 GN=CAPN2 PE=1 SV=6	11	6	13	6	700	79.9	4.98	5.5585e+07	1.4554e+08	4.94896e+07
P13727	Bone marrow proteoglycan OS=Homo sapiens OX=9606 GN=PRG2 PE=1 SV=2	9	2	3	2	222	25.2	6.76	3.27522e+07	1.5492e+07	4.94383e+07
P41223	Protein BUD31 homolog OS=Homo sapiens OX=9606 GN=BUD31 PE=1 SV=2	47	7	36	7	144	17	8.82	7.23715e+07	9.09733e+07	4.9424e+07
P78346	Ribonuclease P protein subunit p30 OS=Homo sapiens OX=9606 GN=RPP30 PE=1 SV=1	22	5	14	5	268	29.3	8.91	5.7009e+07	7.09826e+07	4.9414e+07
Q8WWM7	Ataxin-2-like protein OS=Homo sapiens OX=9606 GN=ATXN2L PE=1 SV=2	18	16	35	2	1075	113.3	8.59	7.40399e+07	2.47175e+08	4.91148e+07
O43776	Asparagine--tRNA ligase, cytoplasmic OS=Homo sapiens OX=9606 GN=NARS1 PE=1 SV=1	39	18	70	18	548	62.9	6.25	5.11152e+08	4.42466e+08	4.9061e+07
Q96N67	Dedicator of cytokinesis protein 7 OS=Homo sapiens OX=9606 GN=DOCK7 PE=1 SV=4	11	21	43	19	2140	242.4	6.8	1.22965e+08	1.04999e+08	4.90266e+07
F5GXX5	Dolichyl-diphosphooligosaccharide--protein glycosyltransferase subunit DAD1 OS=Homo sapiens OX=9606 GN=DAD1 PE=1 SV=1	47	4	8	4	85	9.5	7.18	7.19866e+07	5.30324e+07	4.89892e+07
J3KR44	Ubiquitin thioesterase OS=Homo sapiens OX=9606 GN=OTUB1 PE=1 SV=2	27	6	29	6	272	31.4	5	1.38814e+08	2.5462e+08	4.88224e+07
Q59GT1	I-kappa-B kinase (Fragment) OS=Homo sapiens OX=9606 PE=2 SV=1	8	6	9	5	726	82.4	7.4	2.07204e+07	2.44122e+07	4.87601e+07
A0A7I2V5Q5	Peptidyl-prolyl cis-trans isomerase G OS=Homo sapiens OX=9606 GN=PPIG PE=1 SV=1	10	6	29	6	751	88.3	10.29	4.29601e+07	8.92847e+07	4.87475e+07
Q03188	Centromere protein C OS=Homo sapiens OX=9606 GN=CENPC PE=1 SV=2	10	7	15	7	943	106.8	9.39	7.20148e+06	7.12866e+06	4.84469e+07
Q58EX4	PPP2R5E protein (Fragment) OS=Homo sapiens OX=9606 GN=PPP2R5E PE=2 SV=1	17	6	12	5	441	51.5	7.43	1.10429e+08	3.4744e+07	4.83813e+07
P30405	Peptidyl-prolyl cis-trans isomerase F, mitochondrial OS=Homo sapiens OX=9606 GN=PPIF PE=1 SV=1	44	9	32	8	207	22	9.38	1.33697e+08	2.06862e+08	4.83406e+07
A0A7I2V4V1	Peptidyl-prolyl cis-trans isomerase OS=Homo sapiens OX=9606 GN=PPIA PE=1 SV=1	85	5	39	2	60	6.4	6.49	2.30805e+08	1.48989e+08	4.82829e+07
O15260	Surfeit locus protein 4 OS=Homo sapiens OX=9606 GN=SURF4 PE=1 SV=3	24	5	16	5	269	30.4	7.78	1.86613e+08	1.88457e+08	4.82254e+07
Q12768	WASH complex subunit 5 OS=Homo sapiens OX=9606 GN=WASHC5 PE=1 SV=1	11	11	18	11	1159	134.2	6.98	7.859e+07	5.69705e+07	4.8195e+07
Q9H8Y8	Golgi reassembly-stacking protein 2 OS=Homo sapiens OX=9606 GN=GORASP2 PE=1 SV=3	21	6	22	6	452	47.1	4.82	9.83778e+07	1.55087e+08	4.81372e+07
P62913	60S ribosomal protein L11 OS=Homo sapiens OX=9606 GN=RPL11 PE=1 SV=2	48	7	87	1	178	20.2	9.6	9.19871e+07	7.66752e+07	4.80528e+07
H7C1R8	Solute carrier family 22 member 5 (Fragment) OS=Homo sapiens OX=9606 GN=SLC22A5 PE=1 SV=1	5	1	12	1	136	15.6	8.31	5.70299e+07	3.37873e+07	4.80455e+07
Q9ULX9	Transcription factor MafF OS=Homo sapiens OX=9606 GN=MAFF PE=1 SV=2	46	5	23	4	164	17.7	9.8	4.20735e+07	1.50704e+07	4.79563e+07
Q13057	Bifunctional coenzyme A synthase OS=Homo sapiens OX=9606 GN=COASY PE=1 SV=4	29	11	31	11	564	62.3	6.99	2.24254e+08	2.3242e+08	4.78764e+07
P14735	Insulin-degrading enzyme OS=Homo sapiens OX=9606 GN=IDE PE=1 SV=4	13	12	14	12	1019	117.9	6.61	1.07026e+08	1.89072e+08	4.78707e+07
A0A0C4DG33	Peroxin-1 OS=Homo sapiens OX=9606 GN=PEX1 PE=1 SV=1	1	1	1	1	1226	136.5	6.47	3.28784e+07	2.59795e+07	4.78463e+07
A8K607	cDNA FLJ76855, highly similar to Homo sapiens exportin 7 (XPO7), mRNA OS=Homo sapiens OX=9606 PE=2 SV=1	20	17	36	17	1087	123.8	6.34	1.63993e+08	1.16074e+08	4.78015e+07
Q8N9Z2	Coiled-coil domain-containing protein 71L OS=Homo sapiens OX=9606 GN=CCDC71L PE=1 SV=2	25	6	16	6	235	26.2	11.71	1.62762e+07	4.31081e+07	4.77942e+07
H0YD93	RUN and FYVE domain-containing protein 2 (Fragment) OS=Homo sapiens OX=9606 GN=RUFY2 PE=1 SV=1	3	2	3	2	620	71.4	5.99	3.63558e+07	4.60053e+07	4.77748e+07
A0A0A0MS54	cAMP-dependent protein kinase OS=Homo sapiens OX=9606 GN=PRKACB PE=1 SV=1	27	10	17	2	357	41.3	8.56	8.65333e+07	1.2596e+08	4.77477e+07
Q9H000	Probable E3 ubiquitin-protein ligase makorin-2 OS=Homo sapiens OX=9606 GN=MKRN2 PE=1 SV=2	2	1	1	1	416	46.9	7.61	1.12247e+08	8.18369e+07	4.76427e+07
A0A0S2Z4Z6	Serine/arginine repetitive matrix 1 isoform 2 (Fragment) OS=Homo sapiens OX=9606 GN=SRRM1 PE=1 SV=1	26	19	66	3	918	103.9	11.84	1.1576e+08	2.66317e+08	4.76149e+07
Q15126	Phosphomevalonate kinase OS=Homo sapiens OX=9606 GN=PMVK PE=1 SV=3	40	7	18	7	192	22	5.73	1.78345e+08	1.65623e+08	4.75972e+07
Q8N122	Regulatory-associated protein of mTOR OS=Homo sapiens OX=9606 GN=RPTOR PE=1 SV=1	9	9	17	9	1335	148.9	6.89	6.64639e+07	5.66884e+07	4.75049e+07
A0A6Q8PEX8	Ganglioside-induced differentiation-associated protein 1 OS=Homo sapiens OX=9606 GN=GDAP1 PE=1 SV=1	7	2	5	2	274	31.3	5.02	5.24028e+07	3.37108e+07	4.74454e+07
Q9NTZ6	RNA-binding protein 12 OS=Homo sapiens OX=9606 GN=RBM12 PE=1 SV=1	17	13	36	13	932	97.3	8.63	1.37304e+08	2.13341e+08	4.74061e+07
A0A0S2Z499	RNA binding motif single stranded interacting protein 1 isoform 1 (Fragment) OS=Homo sapiens OX=9606 GN=RBMS1 PE=2 SV=1	13	4	22	3	403	44.1	8.66	2.69029e+07	6.34363e+07	4.73837e+07
P31327	Carbamoyl-phosphate synthase [ammonia], mitochondrial OS=Homo sapiens OX=9606 GN=CPS1 PE=1 SV=2	14	18	27	16	1500	164.8	6.74	1.60864e+08	1.663e+08	4.72868e+07
A0A5C2GCX9	IGH + IGL c548_light_IGKV2-24_IGKJ5 (Fragment) OS=Homo sapiens OX=9606 PE=2 SV=1	6	1	2	1	112	12.3	8.02	6.00045e+07	2.3224e+07	4.72199e+07
Q8IVD9	NudC domain-containing protein 3 OS=Homo sapiens OX=9606 GN=NUDCD3 PE=1 SV=3	29	8	19	1	361	40.8	5.25	5.86179e+07	1.43214e+08	4.71181e+07
P52306	Rap1 GTPase-GDP dissociation stimulator 1 OS=Homo sapiens OX=9606 GN=RAP1GDS1 PE=1 SV=3	34	16	41	16	607	66.3	5.31	2.66804e+08	3.41762e+08	4.70418e+07
H9KV28	Protein diaphanous homolog 1 OS=Homo sapiens OX=9606 GN=DIAPH1 PE=1 SV=2	7	8	9	8	1228	136.8	5.24	4.10161e+07	2.80396e+07	4.70071e+07
P31025	Lipocalin-1 OS=Homo sapiens OX=9606 GN=LCN1 PE=1 SV=1	17	3	8	3	176	19.2	5.58	7.15241e+07	4.01693e+07	4.6983e+07
Q99590	Protein SCAF11 OS=Homo sapiens OX=9606 GN=SCAF11 PE=1 SV=2	16	19	35	19	1463	164.6	8.41	7.33983e+07	7.72918e+07	4.69722e+07
Q56VW8	Serine/threonine-protein phosphatase 2A 55 kDa regulatory subunit B OS=Homo sapiens OX=9606 PE=2 SV=1	24	9	41	9	447	51.6	6.2	1.58922e+08	1.20169e+08	4.69312e+07
P83111	Serine beta-lactamase-like protein LACTB, mitochondrial OS=Homo sapiens OX=9606 GN=LACTB PE=1 SV=2	22	11	28	11	547	60.7	8.53	4.95732e+07	5.60735e+07	4.69181e+07
Q8IXQ8	PDZ domain-containing protein 9 OS=Homo sapiens OX=9606 GN=PDZD9 PE=2 SV=2	3	1	1	1	264	29.9	8.94	6.23702e+07	5.96614e+07	4.68935e+07
Q5UIP0	Telomere-associated protein RIF1 OS=Homo sapiens OX=9606 GN=RIF1 PE=1 SV=2	11	20	36	20	2472	274.3	5.52	1.06363e+08	1.21557e+08	4.68691e+07
B4DLE7	cDNA FLJ50983, highly similar to Homo sapiens lysocardiolipin acyltransferase (LYCAT), transcript variant 1, mRNA OS=Homo sapiens OX=9606 PE=2 SV=1	11	3	6	1	329	38.7	8.16	5.71268e+07	3.68172e+07	4.68083e+07
Q14289	Protein-tyrosine kinase 2-beta OS=Homo sapiens OX=9606 GN=PTK2B PE=1 SV=2	6	5	7	5	1009	115.8	6.25	1.33633e+07	5.78875e+07	4.67911e+07
Q16186	Proteasomal ubiquitin receptor ADRM1 OS=Homo sapiens OX=9606 GN=ADRM1 PE=1 SV=2	16	5	12	5	407	42.1	5.07	1.96979e+08	2.06098e+08	4.67566e+07
Q9UPP2	IQ motif and SEC7 domain-containing protein 3 OS=Homo sapiens OX=9606 GN=IQSEC3 PE=2 SV=3	1	1	1	1	1182	127.5	6.51	6.0456e+07	4.69322e+07	4.67078e+07
E5RIA4	Aspartyl aminopeptidase OS=Homo sapiens OX=9606 GN=DNPEP PE=1 SV=1	12	4	9	4	471	52	7.42	6.70283e+07	3.19427e+07	4.66895e+07
Q8TAD8	Smad nuclear-interacting protein 1 OS=Homo sapiens OX=9606 GN=SNIP1 PE=1 SV=1	11	4	8	4	396	45.8	9.99	6.08455e+07	6.83859e+07	4.66444e+07
G4U4J3	PAP associated domain containing 5 OS=Homo sapiens OX=9606 GN=PAPD5 PE=2 SV=1	14	7	21	7	631	69.6	8.76	3.58772e+07	5.92852e+07	4.66315e+07
Q9UBQ7	Glyoxylate reductase/hydroxypyruvate reductase OS=Homo sapiens OX=9606 GN=GRHPR PE=1 SV=1	34	7	19	7	328	35.6	7.39	1.0531e+08	1.25069e+08	4.6549e+07
P62310	U6 snRNA-associated Sm-like protein LSm3 OS=Homo sapiens OX=9606 GN=LSM3 PE=1 SV=2	40	3	16	3	102	11.8	4.7	4.4145e+07	5.72311e+07	4.64919e+07
A0A024R137	SWI/SNF related, matrix associated, actin dependent regulator of chromatin, subfamily d, member 1, isoform CRA_c OS=Homo sapiens OX=9606 GN=SMARCD1 PE=3 SV=1	14	7	15	6	598	66	9.82	1.20527e+08	8.75082e+07	4.64545e+07
Q9H4L4	Sentrin-specific protease 3 OS=Homo sapiens OX=9606 GN=SENP3 PE=1 SV=2	16	6	8	6	574	65	8.56	6.16674e+07	4.51157e+07	4.64256e+07
Q4VC05	B-cell CLL/lymphoma 7 protein family member A OS=Homo sapiens OX=9606 GN=BCL7A PE=1 SV=1	9	2	4	1	210	22.8	5.14	1.09117e+07	1.53588e+07	4.62176e+07
P07099	Epoxide hydrolase 1 OS=Homo sapiens OX=9606 GN=EPHX1 PE=1 SV=1	10	5	12	5	455	52.9	7.25	1.55204e+08	1.68857e+08	4.62038e+07
O94826	Mitochondrial import receptor subunit TOM70 OS=Homo sapiens OX=9606 GN=TOMM70 PE=1 SV=1	39	19	56	19	608	67.4	7.12	5.5953e+08	4.15713e+08	4.61894e+07
Q5ZEY3	Glyceraldehyde-3-phosphate dehydrogenase (Fragment) OS=Homo sapiens OX=9606 GN=GAPD PE=2 SV=1	70	6	125	1	86	9.2	9.72	1.497e+08	1.00935e+08	4.61595e+07
P61081	NEDD8-conjugating enzyme Ubc12 OS=Homo sapiens OX=9606 GN=UBE2M PE=1 SV=1	40	7	28	7	183	20.9	7.69	2.52104e+08	2.96984e+08	4.61505e+07
Q9H1B7	Probable E3 ubiquitin-protein ligase IRF2BPL OS=Homo sapiens OX=9606 GN=IRF2BPL PE=1 SV=1	25	12	20	9	796	82.6	8.24	7.15123e+07	1.15828e+08	4.61009e+07
P51948	CDK-activating kinase assembly factor MAT1 OS=Homo sapiens OX=9606 GN=MNAT1 PE=1 SV=1	16	4	10	4	309	35.8	6.09	8.08382e+07	9.20357e+07	4.59661e+07
O60568	Multifunctional procollagen lysine hydroxylase and glycosyltransferase LH3 OS=Homo sapiens OX=9606 GN=PLOD3 PE=1 SV=1	15	9	19	9	738	84.7	6.05	7.06683e+07	9.29477e+07	4.59045e+07
Q13547	Histone deacetylase 1 OS=Homo sapiens OX=9606 GN=HDAC1 PE=1 SV=1	35	11	71	8	482	55.1	5.48	1.48642e+08	2.54227e+08	4.58481e+07
Q9H1A4	Anaphase-promoting complex subunit 1 OS=Homo sapiens OX=9606 GN=ANAPC1 PE=1 SV=1	4	6	16	6	1944	216.4	6.3	5.84923e+07	1.37889e+08	4.58234e+07
Q96T76	MMS19 nucleotide excision repair protein homolog OS=Homo sapiens OX=9606 GN=MMS19 PE=1 SV=2	26	17	34	17	1030	113.2	6.35	7.96037e+07	9.10342e+07	4.581e+07
A0A024R570	Menin OS=Homo sapiens OX=9606 GN=MEN1 PE=4 SV=1	8	4	17	4	575	63.7	6.62	5.87305e+07	5.15045e+07	4.57267e+07
O15397	Importin-8 OS=Homo sapiens OX=9606 GN=IPO8 PE=1 SV=2	9	8	15	8	1037	119.9	5.16	1.7218e+08	3.68643e+07	4.56912e+07
P27695	DNA-(apurinic or apyrimidinic site) endonuclease OS=Homo sapiens OX=9606 GN=APEX1 PE=1 SV=2	34	9	43	9	318	35.5	8.12	3.33126e+08	2.67536e+08	4.56689e+07
[truncated: 2,176 more rows]
